# Supplementary material for: Intraspecific diversification of the crop wild relative Brassica cretica Lam. using demographic model selection
Source: BMC Genomics. 2020 Jan 14;21:48. doi: 10.1186/s12864-019-6439-x (PMC6961386; doi:10.1186/s12864-019-6439-x)
Supplement: Supplementary file 3 — Additional file 3: Table S5. The full list of coverages for each gene. [file 12864_2019_6439_MOESM3_ESM.xlsx]

## Sheet: Sheet3
Gene	Location	Start	PFS-1207/04	PFS-001/15	PFS-109/04	PFS-102/07
Bol004365	C07:22583257..22584402	22583257	1	1	1	1
Bol004366	C07:22605014..22606350	22605014	1	1	1	1
Bol004367	C07:22681800..22683259	22681800	1	1	1	1
Bol004368	C07:22686825..22686986	22686825	1	1	1	1
Bol004369	C07:22690908..22691060	22690908	1	1	1	1
Bol004370	C07:22731981..22734023	22731981	0.180127	0.180127	0.180127	0.171806
Bol004371	C07:22736262..22736534	22736262	1	1	1	1
Bol004372	C07:22747386..22748944	22747386	1	1	1	1
Bol004373	C07:22761135..22763881	22761135	1	1	1	1
Bol004374	C07:22783579..22783917	22783579	1	1	1	1
Bol004375	C07:22795230..22800836	22795230	0.936151	0.961655	0.976458	0.965579
Bol004376	C07:22802646..22804755	22802646	0.832228	0.907583	1	1
Bol004377	C07:22815734..22818687	22815734	1	1	1	1
Bol004378	C07:22823868..22824080	22823868	1	1	1	1
Bol004379	C07:22828997..22829674	22828997	1	1	1	1
Bol004380	C07:22833969..22837170	22833969	0.996252	0.996252	1	1
Bol004381	C07:22850496..22853296	22850496	1	1	1	1
Bol004382	C07:22854101..22854802	22854101	1	1	1	1
Bol004383	C07:22865326..22867536	22865326	1	1	1	1
Bol004384	C07:22874793..22875148	22874793	1	1	1	1
Bol004385	C07:22885903..22887186	22885903	1	1	1	1
Bol004386	C07:22888522..22889706	22888522	1	1	1	1
Bol004387	C07:22895618..22896427	22895618	1	1	1	1
Bol004388	C07:22898965..22900869	22898965	1	1	1	1
Bol004389	C07:22900907..22902876	22900907	1	1	1	1
Bol004390	C07:22903225..22903813	22903225	1	1	1	1
Bol004391	C07:22909530..22911728	22909530	0.978172	1	0.982719	0.988177
Bol004392	C07:22914972..22916120	22914972	1	1	1	1
Bol004393	C07:22917435..22919135	22917435	0.980012	0.978248	0.865961	0.999412
Bol004394	C07:22925655..22927677	22925655	1	1	0.698962	1
Bol004395	C07:22931206..22932260	22931206	0.561137	0.561137	1	1
Bol004396	C07:22932375..22932551	22932375	1	1	1	1
Bol004397	C07:22945451..22946346	22945451	0.888393	0.621652	0.405134	0.449777
Bol004398	C07:22951755..22952491	22951755	1	1	1	1
Bol004399	C07:22971630..22973229	22971630	1	1	1	1
Bol004400	C07:22988103..22990911	22988103	1	1	1	1
Bol004401	C07:22992049..22992258	22992049	1	1	1	1
Bol004402	C07:23001822..23002343	23001822	1	1	1	1
Bol004403	C07:23014280..23020046	23014280	0.344026	0.367089	0.3794	0.354604
Bol004404	C07:23021687..23023022	23021687	1	1	1	1
Bol004405	C07:23028145..23030366	23028145	0	0	0	0
Bol004406	C07:23033277..23036188	23033277	0	0	0.0528846	0
Bol004407	C04:7347077..7348046	7347077	0.0515464	0.760825	0.659794	0.826804
Bol004408	C04:7367852..7368100	7367852	1	1	1	1
Bol004410	C04:7375379..7375877	7375379	1	1	1	1
Bol004411	C04:7384644..7386158	7384644	1	1	1	1
Bol004412	C04:7388000..7390354	7388000	1	1	1	1
Bol004413	C04:7393031..7394924	7393031	1	1	1	1
Bol004414	C04:7395179..7397680	7395179	1	1	1	1
Bol004415	C04:7413415..7414932	7413415	1	1	1	1
Bol004416	C04:7418884..7420408	7418884	1	1	1	1
Bol004417	C04:7420921..7425646	7420921	1	1	1	1
Bol004418	C04:7440839..7441093	7440839	0	0	0	0
Bol004419	C04:7441098..7441696	7441098	0.033389	0.033389	0.033389	0.033389
Bol004420	C04:7445597..7446145	7445597	1	1	1	1
Bol004421	C04:7453189..7453612	7453189	1	1	1	1
Bol004422	C04:7468267..7469282	7468267	1	1	1	1
Bol004423	C04:7469479..7471329	7469479	1	1	1	1
Bol004424	C04:7472920..7474420	7472920	1	1	1	1
Bol004425	C04:7474711..7478295	7474711	0.718828	0.753138	0.96848	0.729707
Bol004426	C04:7483779..7484917	7483779	1	1	1	1
Bol004427	C04:7489074..7490721	7489074	1	1	1	1
Bol004428	C04:7492573..7495905	7492573	1	1	1	1
Bol004429	C04:7526598..7527628	7526598	0	1	0.639185	0.889428
Bol004430	C04:7532653..7534345	7532653	1	1	1	1
Bol004431	C04:7534654..7536607	7534654	1	1	1	1
Bol004432	C04:7543490..7544114	7543490	1	0.3744	0.8608	1
Bol004433	C04:7548147..7558246	7548147	0.870693	0.858416	0.920891	0.847921
Bol004434	C04:7563077..7565486	7563077	1	1	1	1
Bol004435	C04:7568283..7569832	7568283	1	1	1	1
Bol004436	C04:7573239..7577440	7573239	1	1	1	1
Bol004437	C04:7578047..7578340	7578047	1	1	1	1
Bol004438	C04:7590081..7590302	7590081	1	1	1	1
Bol004439	C04:7590401..7591441	7590401	1	1	1	1
Bol004440	C04:7665304..7665744	7665304	1	1	1	1
Bol004441	C04:7714108..7716801	7714108	1	1	1	1
Bol004442	C04:7718531..7724544	7718531	1	1	1	1
Bol004443	C04:7748566..7748838	7748566	1	1	1	1
Bol004444	C04:7753647..7754886	7753647	1	1	1	1
Bol004445	C04:7774532..7774879	7774532	1	1	1	1
Bol004446	C02:27542606..27543442	27542606	1	1	1	1
Bol004447	C02:27584122..27584688	27584122	1	1	1	1
Bol004448	C02:27611814..27614408	27611814	0.960694	0.934104	0.931021	0.958381
Bol004449	C02:27647537..27648849	27647537	1	1	1	1
Bol004450	C02:27660099..27660773	27660099	0.948148	0.977778	1	0.979259
Bol004451	C02:27667083..27671577	27667083	1	1	1	1
Bol004452	C02:27704055..27704351	27704055	1	1	1	1
Bol004453	C02:27715244..27715447	27715244	1	1	0	1
Bol004454	C02:27822294..27822545	27822294	1	1	1	1
Bol004455	C07:25037306..25038387	25037306	1	1	1	1
Bol004456	C07:25036051..25037007	25036051	1	1	1	1
Bol004457	C07:25034137..25034790	25034137	0.821101	0.67737	1	0.668196
Bol004458	C07:25027752..25031413	25027752	1	1	1	1
Bol004459	C07:25019611..25027240	25019611	0.975885	1	0.976016	0.976016
Bol004460	C07:25017432..25018841	25017432	1	1	1	1
Bol004461	C07:25011899..25014779	25011899	1	1	1	1
Bol004462	C07:24983701..24985444	24983701	1	1	1	1
Bol004463	C07:24980012..24981071	24980012	0.654717	0.880189	0.692453	0.657547
Bol004464	C07:24947695..24951443	24947695	1	1	1	1
Bol004465	C07:24940716..24940961	24940716	1	1	1	1
Bol004466	C07:24935302..24937163	24935302	1	1	1	1
Bol004467	C07:24934019..24934600	24934019	1	1	1	1
Bol004468	C07:24923983..24924588	24923983	0	0	0.511551	0
Bol004469	C07:24920615..24921946	24920615	1	1	1	1
Bol004470	C07:24914131..24915460	24914131	0	0	0	0
Bol004471	C07:24903618..24906407	24903618	1	1	1	1
Bol004472	C07:24876743..24877711	24876743	1	1	1	1
Bol004473	C07:24846338..24847977	24846338	0.585976	0.586585	0.969512	0.753049
Bol004474	C07:24835871..24837164	24835871	1	1	1	1
Bol004475	C07:24828065..24830385	24828065	1	1	0.998707	1
Bol004476	C07:24802170..24804136	24802170	1	1	1	1
Bol004477	C07:24799685..24801409	24799685	1	1	1	1
Bol004478	C07:24793753..24795226	24793753	1	1	1	1
Bol004479	C07:24783415..24792884	24783415	0.990391	0.994509	0.990496	0.998099
Bol004480	C07:24777207..24781924	24777207	1	1	1	1
Bol004481	C07:24774334..24776787	24774334	1	1	1	1
Bol004482	C07:24770718..24773426	24770718	1	1	1	1
Bol004483	C07:24763645..24764411	24763645	1	1	1	1
Bol004484	C07:24757999..24758229	24757999	1	1	1	1
Bol004485	C07:24752694..24753820	24752694	1	1	1	1
Bol004486	C07:24747557..24748492	24747557	1	1	1	1
Bol004487	C07:24737418..24737897	24737418	1	1	1	1
Bol004488	C07:24715510..24715752	24715510	1	1	1	1
Bol004489	C07:24712702..24713172	24712702	1	1	1	1
Bol004490	C07:24706592..24708468	24706592	1	1	1	1
Bol004491	C07:24704124..24705463	24704124	0.913433	1	1	1
Bol004492	C07:24679114..24683519	24679114	0.565138	1	1	1
Bol004493	C07:24668795..24678143	24668795	0.179377	1	1	1
Bol004494	C07:24641167..24641770	24641167	0.599338	1	1	1
Bol004495	C07:24635124..24639792	24635124	0.898265	0.371386	0.95438	0.326622
Bol004496	C07:24628733..24629279	24628733	1	0.0694698	1	0.372943
Bol004498	C07:24594871..24596124	24594871	1	0.363636	1	0
Bol004579	C02:23757598..23764358	23757598	0.990238	0.978553	0.991865	0.982695
Bol004580	C02:23743858..23744406	23743858	1	1	1	1
Bol004581	C02:23740889..23741205	23740889	1	1	1	1
Bol004582	C02:23703569..23704127	23703569	1	1	1	1
Bol004583	C02:23684677..23685825	23684677	1	1	1	1
Bol004584	C02:23676151..23679051	23676151	1	1	1	1
Bol004585	C02:23648653..23649414	23648653	0.0091864	0	0.228347	0.199475
Bol004586	C02:23639861..23640064	23639861	1	1	1	1
Bol004587	C02:23626104..23626367	23626104	1	1	1	0.996212
Bol004588	C02:23606242..23606490	23606242	1	1	1	1
Bol004589	C02:23593468..23597333	23593468	0.741076	0.853337	0.675634	0.697362
Bol004590	C02:23562274..23562780	23562274	1	1	1	1
Bol004591	C02:23539888..23546492	23539888	0.633914	0.650568	0.66374	0.624073
Bol004592	C02:23506367..23506743	23506367	1	1	1	1
Bol004593	C02:23494109..23494642	23494109	1	1	0.951311	1
Bol004594	C02:23446009..23448511	23446009	1	1	1	1
Bol004595	C02:23440792..23441976	23440792	1	1	1	1
Bol004596	C02:23402616..23403204	23402616	0.740238	1	0.918506	1
Bol004597	C02:23400668..23401135	23400668	1	1	0.198718	1
Bol004598	C02:23392148..23392402	23392148	0.905882	0.823529	0.937255	0.898039
Bol004599	C02:23358953..23359180	23358953	1	1	1	1
Bol004600	C02:23357424..23358376	23357424	1	1	1	1
Bol004601	C02:23355340..23356038	23355340	1	1	1	1
Bol004602	C02:23329057..23329962	23329057	1	1	1	1
Bol004603	C02:23302261..23304855	23302261	1	1	1	1
Bol004604	C03:8091984..8093153	8091984	1	1	1	1
Bol004605	C03:8095165..8095581	8095165	0.98801	1	1	0.997602
Bol004606	C03:8108679..8109674	8108679	1	1	1	1
Bol004607	C03:8112326..8115891	8112326	0.985979	0.975042	1	0.974762
Bol004608	C03:8129930..8132091	8129930	1	1	1	1
Bol004609	C03:8135137..8135364	8135137	1	1	1	1
Bol004610	C03:8139451..8141336	8139451	1	1	1	1
Bol004611	C03:8146027..8147535	8146027	1	1	1	1
Bol004612	C03:8153266..8154292	8153266	1	1	1	1
Bol004613	C03:8156395..8159301	8156395	1	1	1	1
Bol004614	C03:8163292..8164709	8163292	1	1	1	1
Bol004615	C03:8168300..8170532	8168300	1	1	1	1
Bol004616	C03:8181202..8181926	8181202	1	1	1	1
Bol004617	C03:8197688..8198562	8197688	1	1	1	1
Bol004618	C03:8200928..8204182	8200928	1	1	1	1
Bol004619	C03:8206053..8208818	8206053	1	0.886117	1	0.888286
Bol004620	C03:8210639..8212198	8210639	1	1	1	1
Bol004621	C03:8220295..8222629	8220295	1	1	1	1
Bol004622	C03:8232451..8234736	8232451	1	1	1	1
Bol004623	C03:8237948..8238219	8237948	1	1	1	1
Bol004624	C03:8244346..8245248	8244346	1	1	1	1
Bol004625	C03:8249557..8250754	8249557	1	1	1	1
Bol004626	C03:8251332..8252865	8251332	1	1	1	1
Bol004627	C03:8262277..8264339	8262277	1	1	1	1
Bol004628	C03:8274739..8277572	8274739	1	1	1	1
Bol004629	C03:8278136..8278869	8278136	1	1	1	1
Bol004630	C03:8282046..8284769	8282046	1	1	1	1
Bol004631	C03:8287745..8292836	8287745	1	1	1	1
Bol004632	C03:8293727..8293978	8293727	1	1	1	1
Bol004633	C03:8295515..8295769	8295515	1	1	1	1
Bol004635	C03:8297568..8298251	8297568	1	1	1	1
Bol004636	C03:8316907..8317122	8316907	0	0	1	0
Bol004637	C03:8319906..8320145	8319906	1	1	1	1
Bol004638	C03:8328249..8330015	8328249	1	1	1	1
Bol004639	C03:8330363..8337993	8330363	0.685886	0.697812	0.682742	0.69506
Bol004640	C03:8339991..8340950	8339991	1	1	1	1
Bol004641	C03:8343659..8344752	8343659	1	1	1	1
Bol004642	C03:8372919..8374016	8372919	1	1	1	1
Bol004643	C03:8402206..8402907	8402206	1	1	1	1
Bol004644	C03:8417404..8420450	8417404	1	1	1	1
Bol004645	C03:8421946..8424154	8421946	1	1	1	1
Bol004646	C03:8431078..8432848	8431078	1	1	1	1
Bol004647	C03:8436811..8438254	8436811	1	1	1	1
Bol004648	C03:8445507..8446815	8445507	1	1	1	1
Bol004649	C03:8447063..8449379	8447063	1	1	1	1
Bol004650	C03:8453010..8453177	8453010	1	1	1	1
Bol004651	C03:8454304..8454888	8454304	1	1	1	1
Bol004652	C03:8457233..8459223	8457233	1	1	1	1
Bol004653	C03:8464513..8466952	8464513	1	1	0.978688	1
Bol004654	C03:8467269..8468020	8467269	1	1	1	1
Bol004655	C03:8469039..8471894	8469039	1	1	1	1
Bol004656	C03:8472532..8476524	8472532	1	1	1	1
Bol004657	C03:8483279..8484021	8483279	1	1	1	1
Bol004658	C03:8485381..8488093	8485381	1	1	1	1
Bol004659	C03:8488712..8489077	8488712	1	1	1	1
Bol004660	C03:8498262..8499743	8498262	1	1	1	1
Bol004661	C03:8501248..8501941	8501248	1	1	1	1
Bol004662	C03:8504274..8505916	8504274	1	1	1	1
Bol004663	C03:8512854..8516307	8512854	1	0.987261	1	0.987261
Bol004664	C03:8521860..8523730	8521860	1	0.823089	1	0.769642
Bol004665	C07:29756676..29757180	29756676	1	1	1	1
Bol004666	C07:29757591..29759083	29757591	1	1	1	1
Bol004667	C07:29771027..29772112	29771027	1	1	1	1
Bol004668	C07:29807204..29807767	29807204	1	1	1	1
Bol004669	C07:29816833..29820239	29816833	1	1	1	1
Bol004670	C07:29820885..29821604	29820885	1	1	1	1
Bol004671	C07:29825089..29825727	29825089	1	1	1	1
Bol004672	C07:29839741..29841087	29839741	1	1	1	1
Bol004673	C07:29842862..29843827	29842862	1	1	1	1
Bol004674	C07:29847433..29848249	29847433	1	1	1	1
Bol004675	C07:29862039..29863062	29862039	1	1	1	1
Bol004676	C07:29876952..29877907	29876952	1	1	1	1
Bol004677	C07:29908398..29910756	29908398	1	1	1	1
Bol004678	C07:29911580..29915889	29911580	1	1	1	1
Bol004679	C07:29924332..29926832	29924332	1	1	1	1
Bol004680	C07:29943197..29944171	29943197	0.805128	1	0.810256	0.835897
Bol004681	C07:29972173..29974960	29972173	1	1	1	1
Bol004682	C07:29981568..29982955	29981568	1	1	1	1
Bol004683	C07:29986715..29990340	29986715	1	1	1	1
Bol004684	C07:29991501..29992016	29991501	1	1	1	1
Bol004685	C07:30009137..30013169	30009137	1	1	1	0.724523
Bol004686	C07:30015492..30017372	30015492	0.903775	0.981924	0.981924	0.835194
Bol004687	C07:30027798..30031863	30027798	1	0.999508	1	1
Bol004688	C07:30035688..30037040	30035688	1	1	1	1
Bol004689	C07:30049172..30049579	30049172	1	1	1	1
Bol004690	C07:30053004..30053429	30053004	1	1	1	1
Bol004691	C07:30055809..30058734	30055809	1	1	1	1
Bol004692	C07:30064014..30064553	30064014	0.67963	0.294444	0.5	0.344444
Bol004693	C07:30075131..30075349	30075131	1	1	0	1
Bol004694	C07:30090802..30096109	30090802	0.686699	0.710437	0.695365	0.62679
Bol004695	C07:30100273..30103798	30100273	0.746738	0.771696	0.829835	0.798639
Bol004696	C07:30105001..30106270	30105001	1	1	1	1
Bol004697	C07:30139585..30144027	30139585	0.704479	0.710106	0.6921	0.695251
Bol004698	C07:30177004..30178940	30177004	1	1	1	1
Bol004699	C07:30180945..30181463	30180945	1	1	1	1
Bol004700	C07:30181609..30182121	30181609	1	1	1	1
Bol004701	C07:30183257..30185886	30183257	1	1	1	1
Bol004702	C07:30208748..30209995	30208748	1	1	1	1
Bol004703	C07:30210790..30213258	30210790	0.784123	0.829081	0.986634	0.836776
Bol004704	C07:30222162..30222509	30222162	0	0	1	0
Bol004705	C07:30224204..30226033	30224204	1	1	1	1
Bol004706	C05:21946483..21947175	21946483	1	1	1	1
Bol004707	C05:21947449..21951489	21947449	1	1	1	1
Bol004708	C05:21971117..21971779	21971117	1	1	1	1
Bol004709	C05:21974270..21974891	21974270	1	1	1	1
Bol004710	C05:21975798..21980073	21975798	1	1	1	1
Bol004711	C05:21981828..21982509	21981828	1	1	1	1
Bol004712	C05:21983949..21986290	21983949	1	1	1	1
Bol004713	C05:21987457..21988608	21987457	1	1	1	1
Bol004714	C05:22001943..22012061	22001943	1	1	1	1
Bol004715	C05:22024249..22025430	22024249	1	1	1	1
Bol004716	C05:22046499..22047050	22046499	1	1	1	1
Bol004717	C05:22048865..22049313	22048865	1	1	1	1
Bol004718	C05:22074998..22075570	22074998	1	1	1	1
Bol004719	C05:22085864..22091654	22085864	0.921775	0.921775	0.921775	0.921257
Bol004720	C05:22092099..22093778	22092099	1	1	1	1
Bol004721	C05:22116413..22119341	22116413	1	1	1	1
Bol004722	C05:22130163..22131613	22130163	1	1	1	1
Bol004723	C05:22150429..22151390	22150429	1	1	1	1
Bol004724	C05:22152005..22153535	22152005	1	1	1	1
Bol004725	C05:22154463..22156431	22154463	1	1	1	1
Bol004726	C05:22167832..22170252	22167832	1	1	1	1
Bol004727	C05:22175720..22176067	22175720	1	1	1	1
Bol004728	C05:22177564..22182023	22177564	0.980718	0.99417	1	0.95852
Bol004729	C05:22183175..22183519	22183175	1	1	1	1
Bol004730	C05:22194530..22196222	22194530	1	1	1	1
Bol004731	C05:22197293..22200593	22197293	1	1	1	1
Bol004732	C05:22201203..22203854	22201203	1	1	1	1
Bol004733	C05:22204675..22206707	22204675	1	1	1	1
Bol004734	C05:22206892..22208253	22206892	1	1	1	1
Bol004735	C05:22212030..22213523	22212030	1	1	1	1
Bol004736	C05:22237602..22238171	22237602	1	1	1	1
Bol004737	C05:22238393..22239186	22238393	1	1	1	1
Bol004738	C05:22254709..22255577	22254709	1	1	1	1
Bol004739	C05:22262172..22262567	22262172	1	1	0.669192	1
Bol004740	C05:22264660..22268138	22264660	1	1	1	1
Bol004741	C05:22268622..22270012	22268622	1	1	1	1
Bol004742	C05:22270481..22271473	22270481	1	1	1	1
Bol004743	C05:22271601..22271954	22271601	1	1	1	1
Bol004744	C05:22272468..22274521	22272468	1	1	1	1
Bol004745	C05:22275914..22279240	22275914	1	1	1	1
Bol004746	C05:22318320..22318841	22318320	1	1	1	1
Bol004747	C05:22318992..22320386	22318992	1	1	1	1
Bol004748	C05:22372036..22378254	22372036	0.961409	0.972664	1	1
Bol004749	C05:22387829..22388311	22387829	0.494824	1	1	1
Bol004750	C05:22390225..22390857	22390225	0.338073	0.565561	1	1
Bol004751	C05:22403061..22404839	22403061	1	1	1	1
Bol004752	C05:22418194..22419406	22418194	1	1	1	1
Bol004753	C05:22424361..22424990	22424361	1	1	1	1
Bol004754	C07:13344010..13344421	13344010	1	1	0.354369	0.56068
Bol004755	C07:13364684..13364917	13364684	1	1	1	1
Bol004756	C07:13378617..13382636	13378617	1	1	1	1
Bol004757	C07:13384004..13388122	13384004	1	1	1	1
Bol004758	C07:13388574..13390881	13388574	1	1	1	1
Bol004759	C07:13414534..13415603	13414534	1	1	1	1
Bol004760	C07:13416997..13418425	13416997	1	1	1	1
Bol004761	C07:13453287..13454949	13453287	1	1	1	1
Bol004762	C07:13455877..13458093	13455877	1	1	1	1
Bol004763	C07:13476455..13478013	13476455	1	1	1	1
Bol004764	C07:13500382..13500866	13500382	1	1	1	1
Bol004765	C07:13537070..13539230	13537070	1	1	1	1
Bol004766	C07:13540140..13542935	13540140	1	1	1	1
Bol004767	C07:13557143..13558004	13557143	1	1	1	1
Bol004768	C07:13558773..13560030	13558773	1	1	1	1
Bol004769	C07:13612556..13613257	13612556	1	1	1	1
Bol004770	C07:13613516..13614028	13613516	1	1	1	1
Bol004771	C07:13661677..13665787	13661677	1	1	1	1
Bol004772	C07:13675799..13676396	13675799	1	1	1	1
Bol004773	C07:13775245..13776746	13775245	1	1	1	1
Bol004797	C01:14520889..14521296	14520889	1	1	0	1
Bol004798	C01:14524590..14525328	14524590	1	0.265223	0.368065	0.0730717
Bol004799	C01:14537149..14538174	14537149	1	0	0.377193	0
Bol004800	C01:14539936..14543159	14539936	1	0.148263	0.207196	0.119727
Bol004801	C01:14546163..14551901	14546163	1	0.0250915	0.374978	0.0182959
Bol004802	C01:14572339..14573757	14572339	1	0.862579	0.981677	0.769556
Bol004803	C01:14578513..14579799	14578513	1	0.848485	0.383838	0.849262
Bol004804	C01:14588710..14589565	14588710	1	0.078271	1	0.0420561
Bol004805	C01:14635142..14635336	14635142	1	1	1	1
Bol004806	C01:14694686..14695149	14694686	1	0.278017	1	0.165948
Bol004807	C01:14706573..14708345	14706573	1	0.0248167	1	0.0248167
Bol004808	C01:14709201..14710262	14709201	1	0.845574	1	0.907721
Bol004809	C01:14717611..14720321	14717611	1	1	1	1
Bol004810	C01:14744489..14745258	14744489	1	1	1	1
Bol004811	C01:14745777..14747497	14745777	1	1	1	1
Bol004812	C01:14774505..14777123	14774505	1	1	1	1
Bol004813	C01:14849587..14849895	14849587	1	1	1	1
Bol004814	C01:14898749..14900468	14898749	1	1	1	1
Bol004815	C01:14934534..14934797	14934534	1	1	1	1
Bol004816	C01:14937236..14939665	14937236	0.929218	0.919342	0.922634	0.917284
Bol004817	C01:14953522..14954262	14953522	1	1	1	1
Bol004818	C04:1179152..1179808	1179152	1	1	1	1
Bol004819	C04:1177987..1178235	1177987	1	1	1	0.746988
Bol004820	C04:1176596..1177069	1176596	1	1	1	1
Bol004821	C04:1170512..1173365	1170512	1	1	1	1
Bol004822	C04:1162079..1163175	1162079	1	1	1	1
Bol004823	C04:1148605..1152490	1148605	0.901698	0.976583	0.927432	0.967319
Bol004824	C04:1147298..1148167	1147298	1	1	1	1
Bol004825	C04:1141823..1144482	1141823	1	0.96015	1	0.96015
Bol004826	C04:1138459..1141396	1138459	1	1	1	1
Bol004827	C04:1054826..1057407	1054826	1	1	1	1
Bol004828	C04:1051246..1051557	1051246	1	1	1	1
Bol004829	C04:1046004..1046627	1046004	1	1	1	1
Bol004830	C04:1041732..1043515	1041732	1	1	1	1
Bol004831	C04:1040303..1041275	1040303	1	1	1	1
Bol004832	C04:1036942..1038420	1036942	1	1	1	1
Bol004833	C04:1032941..1033342	1032941	1	1	1	1
Bol004834	C04:1031567..1032283	1031567	1	1	1	1
Bol004835	C04:1019274..1019567	1019274	1	1	1	1
Bol004836	C04:1016369..1017016	1016369	1	1	1	1
Bol004837	C04:1012058..1012867	1012058	1	1	1	1
Bol004838	C04:1010800..1011293	1010800	1	1	1	1
Bol004839	C04:1009155..1009898	1009155	1	1	1	1
Bol004840	C04:1008289..1008933	1008289	1	1	1	1
Bol004841	C04:1005538..1007859	1005538	0.904823	0.912575	0.946598	0.925495
Bol004842	C04:999867..1003486	999867	0.913536	0.999724	0.914641	0.924309
Bol004843	C04:997322..998764	997322	1	1	1	1
Bol004844	C04:975648..976403	975648	1	1	1	1
Bol004845	C04:971917..975057	971917	1	1	0.997453	1
Bol004846	C04:970528..971221	970528	1	1	1	1
Bol004847	C04:966922..968875	966922	1	1	1	1
Bol004848	C04:961532..961951	961532	1	1	1	1
Bol004849	C04:958777..959271	958777	1	1	1	1
Bol004850	C04:920464..922517	920464	1	1	1	1
Bol004851	C04:917712..918694	917712	1	1	1	1
Bol004852	C04:912670..913080	912670	1	1	1	1
Bol004853	C04:910988..912074	910988	1	1	0.0975161	1
Bol004854	C04:897090..900069	897090	0.885906	0.997987	1	0.997987
Bol004855	C04:873087..874677	873087	0.95726	1	0.942175	1
Bol004856	C04:870388..870900	870388	1	1	1	1
Bol004857	C04:865855..868183	865855	1	0.981966	1	0.998283
Bol004858	C04:863877..864993	863877	1	1	1	1
Bol004859	C04:861145..862787	861145	1	1	1	1
Bol004860	C04:855807..856970	855807	1	1	1	1
Bol004861	C04:844040..846018	844040	1	1	1	1
Bol004862	C04:838221..842306	838221	1	1	1	1
Bol004863	C04:832867..837079	832867	1	1	1	1
Bol004864	C04:831783..832644	831783	1	1	1	1
Bol004865	C04:828275..829024	828275	1	1	1	1
Bol004866	C04:821054..822064	821054	1	1	1	1
Bol004867	C04:818373..819209	818373	1	1	1	1
Bol004868	C04:812967..814809	812967	0.854042	0.703744	0.833966	0.691264
Bol004869	C04:811803..811988	811803	1	1	1	1
Bol004870	C04:808353..809693	808353	1	1	1	1
Bol004871	C04:805249..807462	805249	1	1	1	1
Bol004872	C04:746748..748857	746748	1	1	1	1
Bol004873	C04:744709..745863	744709	1	1	1	1
Bol004874	C04:738269..744034	738269	0.734305	0.734651	0.942074	1
Bol004875	C04:735142..737888	735142	1	1	1	1
Bol004876	C04:725038..726909	725038	0.985577	0.985577	0.874466	0.991453
Bol004877	C04:722190..723536	722190	1	1	1	1
Bol004878	C04:720408..720689	720408	1	1	1	1
Bol004879	C04:694198..699804	694198	0.959158	0.961655	0.982879	1
Bol004880	C04:3650435..3653998	3650435	0.592593	0.587261	0.704826	0.605499
Bol004881	C04:3629931..3630906	3629931	1	1	1	1
Bol004882	C04:3628566..3628826	3628566	1	1	0.816092	1
Bol004883	C04:3620482..3624748	3620482	0.51535	0.461214	0.418092	0.517225
Bol004884	C04:3603193..3603681	3603193	1	0.916155	0.795501	1
Bol004885	C04:3600826..3602478	3600826	0.790079	1	1	1
Bol004886	C04:3598052..3599293	3598052	0.0322061	1	1	1
Bol004887	C04:3544588..3546480	3544588	1	1	1	1
Bol004888	C04:3539691..3541618	3539691	1	1	1	1
Bol004889	C04:3536672..3537391	3536672	1	1	1	1
Bol004890	C04:3500009..3502275	3500009	0.993824	0.993383	1	0.993383
Bol004891	C04:3492531..3495301	3492531	1	1	1	1
Bol004892	C04:3488033..3491683	3488033	0.95782	0.944947	0.96138	0.905231
Bol004893	C04:3486498..3487870	3486498	1	1	1	1
Bol004894	C04:3483919..3485992	3483919	1	1	1	1
Bol004895	C04:3481908..3483071	3481908	1	1	1	1
Bol004896	C04:3479682..3481368	3479682	1	1	1	1
Bol004897	C04:3476904..3477797	3476904	1	1	1	1
Bol004898	C04:3465554..3470971	3465554	0.944629	0.930786	0.928202	0.930417
Bol004899	C04:3463088..3464248	3463088	1	1	1	1
Bol004900	C04:3460029..3461401	3460029	1	1	1	1
Bol004901	C04:3457393..3458382	3457393	1	1	1	1
Bol004902	C04:3456590..3457262	3456590	1	1	1	1
Bol004903	C04:3454063..3455565	3454063	1	1	1	1
Bol004904	C04:3442580..3443968	3442580	1	1	1	1
Bol004905	C04:3421217..3423423	3421217	0.929316	0.978251	0.908473	0.926597
Bol004906	C04:3403077..3405195	3403077	1	1	1	1
Bol004907	C04:3399224..3401779	3399224	1	1	1	1
Bol004908	C04:3393792..3396505	3393792	1	1	1	1
Bol004909	C04:3387250..3389397	3387250	1	1	1	1
Bol004910	C04:3349257..3353164	3349257	0.993603	0.948311	0.964432	0.937052
Bol004911	C04:3319366..3320360	3319366	1	1	1	1
Bol004912	C04:3286709..3288483	3286709	1	1	1	1
Bol004913	C04:3282503..3283087	3282503	1	1	1	1
Bol004914	C04:3279139..3280910	3279139	1	1	1	1
Bol004915	C04:3275924..3277075	3275924	1	1	1	1
Bol004916	C04:3265127..3266539	3265127	1	1	1	1
Bol004917	C04:3262872..3264645	3262872	1	1	1	1
Bol004918	C04:3262273..3262713	3262273	1	1	1	1
Bol004919	C04:3258141..3259196	3258141	1	1	1	1
Bol004920	C04:3210349..3220224	3210349	1	1	1	1
Bol004921	C04:3206983..3208152	3206983	1	1	1	1
Bol004922	C04:3205405..3205849	3205405	1	1	1	1
Bol004923	C04:3204007..3204599	3204007	1	1	1	1
Bol004924	C04:3187630..3188589	3187630	1	1	1	1
Bol004925	C04:3179024..3180538	3179024	1	1	1	1
Bol004926	C04:3177669..3178082	3177669	1	1	1	1
Bol004927	C04:3174965..3176690	3174965	1	1	1	1
Bol004928	C04:3173266..3173655	3173266	1	1	1	1
Bol004929	C04:3169898..3172651	3169898	0.961874	0.976035	1	0.961147
Bol004930	C04:3164394..3165940	3164394	0.597931	0.597931	1	0.599224
Bol004931	C04:9126944..9127394	9126944	1	1	1	1
Bol004932	C04:9113744..9116393	9113744	1	1	0.416981	1
Bol004933	C04:9112387..9112719	9112387	1	1	0.366366	1
Bol004934	C04:9107910..9108388	9107910	1	1	1	1
Bol004935	C04:9104081..9105404	9104081	1	1	1	1
Bol004936	C04:9091182..9091955	9091182	1	1	0.573643	1
Bol004937	C04:9085901..9088499	9085901	1	1	1	1
Bol004938	C04:9077259..9080455	9077259	1	1	1	1
Bol004939	C04:9072348..9072947	9072348	0.878333	0.425	0.786667	0.963333
Bol004940	C04:9069412..9071787	9069412	0.970539	0.969697	0.749158	0.963384
Bol004941	C04:9068552..9068860	9068552	1	1	0	1
Bol004942	C04:9058546..9060561	9058546	1	1	0.838294	1
Bol004943	C04:9057729..9058317	9057729	1	1	1	1
Bol004944	C04:9052985..9056789	9052985	0.977924	0.985282	0.984494	0.98502
Bol004945	C04:9046086..9048193	9046086	1	1	1	1
Bol004946	C04:9043738..9045514	9043738	1	1	1	1
Bol004947	C04:9036355..9038361	9036355	0.561036	0.579472	0.679123	0.707524
Bol004948	C04:9033003..9035993	9033003	1	1	1	1
Bol004949	C04:8962007..8964614	8962007	1	1	1	1
Bol004950	C04:8958821..8960044	8958821	1	1	1	1
Bol004951	C04:8956561..8958262	8956561	1	1	0.709753	1
Bol004952	C04:8953952..8955113	8953952	0.981928	0.94062	0.937177	0.962134
Bol004953	C04:8945961..8946796	8945961	1	1	1	1
Bol004954	C04:8940999..8942599	8940999	1	1	1	1
Bol004955	C04:8935138..8935923	8935138	1	1	0.534351	1
Bol004956	C04:8930390..8931139	8930390	1	1	1	1
Bol004957	C04:8921520..8928751	8921520	0.563744	0.622096	0.617948	0.564712
Bol004958	C04:8917337..8920379	8917337	0.488334	0.499836	0.445284	0.556688
Bol004959	C04:8904153..8909412	8904153	0.936122	0.919392	0.938783	0.935361
Bol004960	C04:8891078..8892748	8891078	1	1	1	1
Bol004961	C04:8889958..8890308	8889958	1	1	1	1
Bol004962	C04:8847426..8849771	8847426	0.957801	0.958653	0.913044	0.963342
Bol004963	C04:8844099..8845996	8844099	1	1	1	1
Bol004964	C04:8811767..8811970	8811767	1	1	1	0.946078
Bol004965	C04:8801639..8807750	8801639	1	1	1	1
Bol004966	C04:8783037..8783192	8783037	1	0	1	0
Bol004967	C04:8781796..8782942	8781796	0.103749	0.103749	1	0.0261552
Bol004968	C04:8779273..8780399	8779273	1	1	1	1
Bol004969	C04:8774862..8775536	8774862	0.81037	0.980741	0.906667	0.776296
Bol004970	C04:8753322..8754476	8753322	0.34632	0.169697	0.355844	0.398268
Bol004971	C04:8738599..8739078	8738599	1	1	1	1
Bol004972	C04:8687978..8689351	8687978	1	1	1	1
Bol004973	C04:8676304..8676941	8676304	0.634796	0.890282	0.851097	0.891849
Bol004974	C04:8666804..8668215	8666804	1	1	1	1
Bol004975	C04:8665325..8666207	8665325	1	0.996602	1	1
Bol004976	C04:8655649..8657031	8655649	1	1	1	0.733912
Bol004977	C07:37782784..37784111	37782784	1	1	1	1
Bol004978	C07:37785226..37787910	37785226	1	1	1	1
Bol004979	C07:37789062..37790771	37789062	0.948538	0.952047	1	1
Bol004980	C07:37797709..37799022	37797709	1	1	1	1
Bol004981	C07:37800703..37801053	37800703	1	1	1	1
Bol004982	C07:37806656..37809544	37806656	1	1	1	1
Bol004983	C07:37812628..37813485	37812628	1	1	1	1
Bol004984	C07:37815794..37816051	37815794	1	1	1	1
Bol004985	C07:37818872..37819063	37818872	1	1	1	1
Bol004986	C07:37819230..37824298	37819230	1	1	1	1
Bol004987	C07:37836782..37840394	37836782	0.946859	0.933573	0.967063	0.945198
Bol004988	C07:37845329..37846388	37845329	1	1	1	1
Bol004989	C07:37854257..37855999	37854257	1	1	1	1
Bol004990	C07:37858036..37859230	37858036	1	1	1	1
Bol004991	C07:37859723..37860275	37859723	1	1	1	1
Bol004992	C07:37861396..37861650	37861396	0.847059	0.815686	1	1
Bol004993	C07:37862262..37865276	37862262	1	1	1	1
Bol004994	C07:37867504..37869080	37867504	1	1	1	1
Bol004995	C07:37869968..37872220	37869968	1	1	1	1
Bol004996	C07:37872685..37873872	37872685	0.995791	1	1	0.978956
Bol004997	C07:37873875..37874177	37873875	1	1	1	1
Bol004998	C07:37884151..37886466	37884151	1	1	1	1
Bol004999	C07:37898887..37906335	37898887	0.684387	0.704793	0.791381	0.74265
Bol005000	C07:37906903..37907999	37906903	1	1	1	1
Bol005001	C07:37908940..37917174	37908940	0.984214	0.958956	0.984942	0.954584
Bol005002	C07:37923914..37925219	37923914	1	1	1	1
Bol005003	C07:37927915..37929198	37927915	1	1	0.957165	1
Bol005004	C07:37934136..37936013	37934136	1	1	1	1
Bol005005	C07:37938982..37939491	37938982	1	1	1	1
Bol005006	C07:37941138..37941671	37941138	1	1	1	1
Bol005007	C07:37951654..37951989	37951654	1	1	1	1
Bol005008	C07:37955593..37957585	37955593	1	1	1	1
Bol005009	C07:37957733..37958171	37957733	1	1	1	1
Bol005010	C07:37958507..37959106	37958507	0.201667	0.198333	0.648333	0.198333
Bol005011	C07:37960547..37962421	37960547	1	1	0.989333	1
Bol005012	C07:37964132..37965661	37964132	1	1	1	1
Bol005013	C07:37965697..37967289	37965697	1	1	1	1
Bol005014	C07:37967585..37968467	37967585	0	0	0.596829	0
Bol005015	C07:37969307..37972074	37969307	1	1	1	1
Bol005016	C07:37973534..37973692	37973534	1	1	1	1
Bol005017	C07:37975028..37975393	37975028	1	1	1	1
Bol005018	C07:37976318..37977286	37976318	1	1	1	1
Bol005019	C07:37977750..37979224	37977750	1	1	1	1
Bol005020	C07:37979686..37980323	37979686	1	1	1	1
Bol005021	C07:37980341..37982011	37980341	0.98085	0.98085	0.919809	0.981448
Bol005022	C07:37987010..37994472	37987010	1	1	0.991558	1
Bol005023	C07:37994822..37997691	37994822	1	1	1	1
Bol005024	C07:37999795..38001320	37999795	1	1	1	1
Bol005025	C07:38001969..38002976	38001969	1	1	1	1
Bol005026	C07:38003332..38004110	38003332	1	1	1	1
Bol005027	C07:38004368..38006083	38004368	1	1	1	1
Bol005028	C07:38006749..38007898	38006749	0.76	0.748696	1	0.751304
Bol005029	C07:38008338..38009339	38008338	0.840319	0.835329	1	0.839321
Bol005030	C07:38017553..38018747	38017553	1	1	1	1
Bol005031	C07:38019822..38021230	38019822	1	1	1	1
Bol005032	C07:38023042..38023254	38023042	1	1	1	1
Bol005033	C07:38030184..38034372	38030184	1	1	1	1
Bol005034	C07:38035454..38036176	38035454	1	1	1	1
Bol005035	C07:38049040..38050311	38049040	1	1	1	1
Bol005036	C07:38054912..38055814	38054912	1	1	1	1
Bol005037	C07:38059102..38059728	38059102	1	1	1	1
Bol005038	C07:38068613..38071753	38068613	1	1	1	1
Bol005039	C07:38077796..38078017	38077796	1	1	1	1
Bol005040	C07:38083250..38084013	38083250	1	1	0.438482	1
Bol005041	C07:38088034..38088822	38088034	1	1	1	1
Bol005042	C07:38089754..38090379	38089754	0	0	0	0
Bol005043	C07:38093991..38094446	38093991	1	0.934211	0.934211	1
Bol005044	C07:38096417..38102328	38096417	1	1	1	1
Bol005045	C07:38132707..38133558	38132707	1	1	1	1
Bol005046	C07:38140308..38140907	38140308	1	1	1	1
Bol005047	C07:38145839..38146775	38145839	1	1	1	1
Bol005048	C07:38183717..38185337	38183717	0.953732	0.954349	0.952498	1
Bol005049	C07:38187410..38188958	38187410	1	1	1	1
Bol005050	C07:38190845..38192411	38190845	1	1	1	1
Bol005051	C07:38204115..38209210	38204115	0.735283	0.774529	0.962912	0.721939
Bol005052	C07:38209514..38209918	38209514	1	1	1	1
Bol005053	C07:38213099..38214236	38213099	1	1	1	1
Bol005054	C07:38216366..38218893	38216366	1	1	1	1
Bol005055	C07:38221044..38222516	38221044	1	1	1	1
Bol005056	C07:38224349..38225373	38224349	1	1	1	1
Bol005057	C07:38225833..38231256	38225833	1	1	1	1
Bol005058	C07:38234113..38234811	38234113	1	1	1	1
Bol005059	C07:38234836..38235549	38234836	1	1	1	1
Bol005060	C07:38246051..38246807	38246051	1	1	0.480845	1
Bol005061	C07:38248517..38250548	38248517	1	1	1	1
Bol005062	C07:38250634..38251368	38250634	1	1	1	1
Bol005063	C07:38267063..38268024	38267063	1	1	1	1
Bol005064	C07:38275172..38277096	38275172	0.982338	0.987533	0.993766	0.988052
Bol005065	C07:38295998..38297965	38295998	1	1	1	1
Bol005066	C05:28942831..28944573	28942831	1	1	1	1
Bol005067	C05:28875067..28876996	28875067	1	1	1	1
Bol005068	C05:28867320..28868284	28867320	0.731606	0.893264	1	0.815544
Bol005069	C05:28863407..28864846	28863407	1	1	1	1
Bol005070	C05:28846885..28848746	28846885	1	1	1	1
Bol005071	C05:28844201..28844776	28844201	1	1	1	1
Bol005072	C05:28843049..28843973	28843049	1	1	1	1
Bol005073	C05:28823264..28824237	28823264	1	1	1	1
Bol005074	C05:28811402..28813714	28811402	1	1	1	1
Bol005075	C05:28808650..28809629	28808650	1	1	1	1
Bol005076	C05:28807274..28807899	28807274	1	1	1	1
Bol005077	C05:28801392..28804659	28801392	0.985618	1	1	1
Bol005078	C05:28794780..28794968	28794780	1	1	1	1
Bol005079	C05:28783225..28783537	28783225	1	1	1	1
Bol005080	C05:28778329..28782474	28778329	1	1	1	1
Bol005081	C05:28771799..28773687	28771799	1	1	1	1
Bol005082	C05:28769869..28770129	28769869	0.0268199	0.183908	0	0
Bol005083	C05:28762898..28763650	28762898	0.564409	0.548473	0.111554	0.525896
Bol005084	C05:28751373..28753887	28751373	1	1	1	1
Bol005085	C05:28745214..28745462	28745214	1	1	1	1
Bol005086	C05:28723038..28724462	28723038	1	1	1	1
Bol005087	C05:28706907..28707504	28706907	1	1	1	1
Bol005088	C05:28692217..28692447	28692217	1	1	1	1
Bol005089	C05:28688693..28691542	28688693	1	1	1	1
Bol005090	C05:28686322..28687972	28686322	1	1	1	1
Bol005091	C05:28677939..28678267	28677939	1	1	1	1
Bol005092	C05:28666951..28668182	28666951	1	1	1	1
Bol005093	C05:28645894..28647687	28645894	1	1	1	1
Bol005094	C05:28614125..28615083	28614125	1	1	1	1
Bol005095	C05:28609062..28609298	28609062	1	1	1	1
Bol005096	C05:28577302..28579348	28577302	1	1	1	1
Bol005097	C05:28573369..28576992	28573369	1	1	1	1
Bol005098	C05:28561164..28571161	28561164	0.955291	0.938688	0.945389	0.94969
Bol005099	C05:28472957..28473121	28472957	1	1	1	1
Bol005100	C05:28435247..28445586	28435247	0.987041	0.987331	0.972437	0.989845
Bol005101	C05:28425446..28426319	28425446	0	0	0.518307	0
Bol005102	C04:38900964..38906303	38900964	1	0.996442	0.990449	0.990449
Bol005103	C04:38907711..38909228	38907711	1	1	1	1
Bol005104	C04:38913855..38914418	38913855	1	1	1	1
Bol005105	C04:38917125..38919227	38917125	1	1	1	1
Bol005106	C04:38919968..38921795	38919968	1	1	1	1
Bol005107	C04:38926443..38928607	38926443	1	1	1	1
Bol005108	C04:38936908..38937216	38936908	1	1	1	1
Bol005109	C04:38940654..38943977	38940654	0.984958	1	1	1
Bol005110	C04:38944735..38947908	38944735	1	1	1	1
Bol005111	C04:38952802..38955089	38952802	0.950175	0.941871	0.921766	0.942308
Bol005112	C04:38956400..38957508	38956400	0.876465	0.902615	0.657349	0.881876
Bol005113	C04:38958259..38961813	38958259	0.957806	0.691983	0.740084	0.671167
Bol005114	C04:38962381..38963613	38962381	0.791565	0.790754	0.809408	0.810219
Bol005115	C04:38966512..38968900	38966512	1	1	1	1
Bol005116	C04:38976403..38977978	38976403	0.493655	0.485406	0.333122	0.590101
Bol005117	C04:38981748..38983938	38981748	1	1	1	1
Bol005118	C04:38985723..38987872	38985723	1	0.921395	0.921395	0.921395
Bol005119	C04:38988534..38993428	38988534	1	1	1	1
Bol005120	C04:38995739..38997357	38995739	1	1	1	1
Bol005121	C04:38999441..39000930	38999441	1	1	1	1
Bol005122	C04:39006665..39009042	39006665	1	1	0.914634	1
Bol005123	C04:39009557..39010147	39009557	1	1	1	1
Bol005124	C04:39010701..39016964	39010701	0.989943	1	1	1
Bol005125	C04:39017590..39018731	39017590	1	1	0.897548	1
Bol005126	C04:39019124..39020549	39019124	1	1	1	1
Bol005127	C04:39020652..39021426	39020652	1	1	1	1
Bol005128	C04:39045685..39045993	39045685	1	1	1	1
Bol005129	C04:39051401..39051583	39051401	1	1	1	1
Bol005130	C04:39070458..39072266	39070458	1	1	1	1
Bol005131	C04:39072711..39075766	39072711	1	0.999673	1	0.998691
Bol005132	C04:39082054..39082416	39082054	1	1	1	1
Bol005133	C04:39092846..39093321	39092846	1	0.968487	1	0
Bol005134	C04:39093811..39096138	39093811	1	1	1	0.84622
Bol005135	C04:39100106..39102156	39100106	1	1	1	1
Bol005136	C04:39107630..39108724	39107630	1	1	1	1
Bol005137	C04:39109298..39114330	39109298	1	1	1	1
Bol005138	C04:39115832..39116753	39115832	1	1	1	1
Bol005139	C04:39116930..39119085	39116930	1	1	1	1
Bol005140	C04:39121901..39123691	39121901	1	1	1	1
Bol005141	C04:39125445..39126930	39125445	0.939435	0.940108	1	0.893674
Bol005142	C04:39127651..39128328	39127651	1	1	1	1
Bol005143	C04:39131785..39134202	39131785	1	1	1	1
Bol005144	C04:39135015..39136696	39135015	1	1	1	1
Bol005145	C04:39138256..39139587	39138256	1	1	1	1
Bol005146	C04:39141969..39142899	39141969	1	1	1	1
Bol005147	C04:39143186..39144194	39143186	1	1	1	1
Bol005148	C04:39145117..39146471	39145117	1	1	1	1
Bol005149	C04:39150342..39152867	39150342	1	1	1	1
Bol005150	C04:39163772..39166640	39163772	1	1	1	1
Bol005151	C04:39172649..39182647	39172649	1	1	1	1
Bol005152	C04:39196747..39196938	39196747	1	1	1	1
Bol005153	C04:39201815..39202817	39201815	1	1	1	1
Bol005154	C04:39204140..39205857	39204140	1	1	1	1
Bol005155	C04:39214481..39215221	39214481	1	1	1	1
Bol005156	C04:39223872..39224955	39223872	1	1	1	1
Bol005157	C04:39244447..39245553	39244447	1	1	1	1
Bol005158	C04:39246733..39247985	39246733	1	1	1	1
Bol005159	C04:39249158..39249779	39249158	1	1	1	1
Bol005160	C04:39251961..39253964	39251961	1	1	1	1
Bol005161	C04:39291984..39292385	39291984	1	1	1	1
Bol005162	C04:39293211..39294201	39293211	1	1	1	1
Bol005163	C04:39297168..39297821	39297168	1	1	1	1
Bol005164	C04:39297939..39299454	39297939	1	1	1	1
Bol005165	C04:39303137..39303429	39303137	1	1	1	1
Bol005166	C04:39306569..39307115	39306569	1	1	1	1
Bol005167	C04:39309567..39312085	39309567	1	1	1	1
Bol005168	C04:39312401..39315222	39312401	1	1	1	1
Bol005169	C04:39316504..39317597	39316504	0.728519	1	1	1
Bol005170	C04:39318616..39320275	39318616	1	1	1	1
Bol005171	C04:39321838..39323616	39321838	1	1	1	1
Bol005172	C04:39333424..39335907	39333424	1	1	1	1
Bol005173	C04:39336941..39338540	39336941	1	1	1	1
Bol005174	C04:39343300..39349064	39343300	0.919514	0.928708	0.938942	0.919514
Bol005175	C04:39350591..39351711	39350591	1	1	1	1
Bol005176	C04:39352328..39356558	39352328	0.997873	0.997873	0.997873	0.998109
Bol005177	C04:39362175..39363086	39362175	1	1	1	1
Bol005178	C04:39380035..39380471	39380035	0.542334	0.542334	1	0.542334
Bol005179	C04:39382457..39386509	39382457	0.521589	0.843573	0.823834	0.544535
Bol005180	C04:39389839..39391126	39389839	0.82764	1	1	0.82764
Bol005181	C04:39408739..39410215	39408739	1	1	1	1
Bol005182	C04:39410630..39416247	39410630	1	1	0.98309	1
Bol005183	C04:39417796..39419288	39417796	0.858674	0.90422	1	0.899531
Bol005184	C04:39419902..39421238	39419902	0.931189	0.890052	1	0.890052
Bol005185	C04:39426345..39428485	39426345	1	1	1	1
Bol005186	C04:39431543..39432089	39431543	1	1	1	1
Bol005187	C04:39434962..39436527	39434962	1	1	1	1
Bol005188	C04:39437652..39438221	39437652	1	1	1	1
Bol005189	C09:14342039..14342836	14342039	1	1	1	1
Bol005190	C09:14350932..14351894	14350932	1	1	1	1
Bol005191	C09:14369349..14372652	14369349	1	1	1	1
Bol005192	C09:14373854..14374477	14373854	1	1	1	1
Bol005193	C09:14413697..14414294	14413697	1	1	1	1
Bol005194	C09:14452551..14453311	14452551	1	1	1	1
Bol005195	C09:14477658..14478362	14477658	1	1	1	1
Bol005196	C09:14489855..14496099	14489855	1	1	1	1
Bol005197	C09:14523084..14524916	14523084	1	1	1	1
Bol005198	C09:14527518..14529112	14527518	1	1	1	1
Bol005199	C09:14581478..14581876	14581478	1	1	1	1
Bol005200	C09:14600576..14602611	14600576	0.0191552	0.177309	1	0.19057
Bol005201	C09:14621099..14622000	14621099	1	1	1	1
Bol005202	C09:14649970..14651116	14649970	1	1	1	1
Bol005203	C09:14653256..14654110	14653256	1	1	1	1
Bol005204	C09:14666843..14667541	14666843	1	1	1	1
Bol005205	C09:14693925..14695148	14693925	1	1	1	1
Bol005206	C09:14718425..14721011	14718425	1	1	1	1
Bol005207	C09:14751684..14755021	14751684	1	1	1	1
Bol005208	C09:14780688..14781529	14780688	1	1	1	1
Bol005209	C09:14809560..14812148	14809560	0.522209	1	1	1
Bol005210	C09:14815266..14817062	14815266	0.479688	1	1	1
Bol005211	C06:14148328..14149221	14148328	0.448546	0.478747	0.470917	0.44519
Bol005212	C06:14078252..14079072	14078252	1	1	1	1
Bol005213	C06:14056534..14057965	14056534	1	1	1	1
Bol005214	C06:14054804..14055307	14054804	1	1	1	1
Bol005215	C06:14029008..14029193	14029008	0.139785	1	0.989247	0.930107
Bol005216	C06:13938420..13938893	13938420	1	1	1	1
Bol005217	C06:13909607..13912673	13909607	0.930551	0.94718	0.946202	0.933159
Bol005218	C06:13904561..13905207	13904561	1	1	1	1
Bol005219	C06:13904081..13904521	13904081	1	1	1	1
Bol005220	C06:13891419..13891580	13891419	1	1	1	1
Bol005221	C06:13878815..13879174	13878815	0	0	1	0
Bol005222	C06:13785972..13789036	13785972	1	1	1	1
Bol005223	C06:13756716..13757078	13756716	1	1	1	1
Bol005224	C06:13753128..13755169	13753128	0.584231	0.555338	0.522527	0.543095
Bol005225	C06:13735368..13737150	13735368	1	1	1	1
Bol005226	C06:13731718..13732326	13731718	1	1	1	1
Bol005227	C06:13725566..13725751	13725566	0.55914	0.38172	0.306452	0.526882
Bol005228	C07:18388008..18389706	18388008	1	1	1	1
Bol005229	C07:18381853..18384546	18381853	1	1	1	1
Bol005230	C07:18331331..18333137	18331331	0.10404	0.452684	0.55451	0.0813503
Bol005231	C07:18323180..18323443	18323180	0.719697	1	1	0.515151
Bol005232	C07:18233694..18233915	18233694	1	1	1	1
Bol005233	C07:18231762..18232613	18231762	0.374413	1	1	0.352113
Bol005234	C07:18217512..18217838	18217512	1	1	1	1
Bol005235	C07:18198790..18199844	18198790	1	1	1	1
Bol005236	C07:18183554..18184099	18183554	1	1	1	1
Bol005237	C07:18174449..18174754	18174449	1	1	1	0.980392
Bol005238	C07:18160403..18162528	18160403	1	1	0.870649	1
Bol005239	C07:18145076..18145817	18145076	1	1	1	1
Bol005240	C07:18127911..18130108	18127911	1	1	1	1
Bol005241	C07:18049502..18050666	18049502	0.637768	0.612876	0.550215	0.429185
Bol005242	C07:18048032..18048334	18048032	0.732673	0.587459	1	0.0627063
Bol005243	C07:18028982..18029482	18028982	1	1	1	1
Bol005244	C07:18018116..18018286	18018116	1	1	1	1
Bol005245	C07:18006124..18007094	18006124	1	1	0.979403	1
Bol005246	C07:17995997..17996266	17995997	1	1	1	1
Bol005247	C07:17994758..17995441	17994758	1	1	1	1
Bol005248	C07:17940088..17946805	17940088	1	1	1	1
Bol005249	C07:17938976..17939677	17938976	0.286325	0.576923	0.477208	0.645299
Bol005250	C07:17935814..17936617	17935814	1	1	1	1
Bol005251	C07:17932633..17935403	17932633	0.866835	0.980873	1	0.96716
Bol005252	C07:17932100..17932327	17932100	1	1	1	1
Bol005253	C07:17904807..17905295	17904807	0.629857	1	1	0.640082
Bol005254	C07:17897037..17900201	17897037	1	1	1	1
Bol005255	C07:17893401..17894928	17893401	1	1	1	1
Bol005256	C07:17875262..17876215	17875262	1	1	1	1
Bol005257	C07:17855275..17855595	17855275	1	1	1	1
Bol005281	C03:43131775..43134528	43131775	0.937545	1	0.963326	1
Bol005282	C03:43135821..43136456	43135821	1	1	1	1
Bol005283	C03:43145314..43146317	43145314	0.870518	1	1	1
Bol005284	C03:43146341..43147737	43146341	1	1	1	1
Bol005285	C03:43148467..43149699	43148467	1	1	1	1
Bol005286	C03:43151047..43152495	43151047	1	1	1	1
Bol005287	C03:43153300..43154257	43153300	0.98643	0.987474	0.98643	0.98643
Bol005288	C03:43160339..43162303	43160339	1	1	1	1
Bol005289	C03:43163200..43166241	43163200	1	1	1	1
Bol005290	C03:43166967..43168040	43166967	0.932961	0.90689	0.90689	0.90689
Bol005291	C03:43173255..43173514	43173255	0	0	0	0
Bol005292	C03:43188122..43190231	43188122	1	1	1	1
Bol005293	C03:43190725..43190910	43190725	1	1	1	1
Bol005294	C03:43199388..43200633	43199388	1	1	1	1
Bol005295	C03:43214595..43220949	43214595	1	1	1	1
Bol005296	C03:43221567..43225021	43221567	1	1	1	1
Bol005297	C03:43259371..43259724	43259371	1	1	1	1
Bol005298	C03:43273567..43274340	43273567	1	1	1	1
Bol005299	C03:43283867..43285135	43283867	1	1	1	1
Bol005300	C03:43305375..43308221	43305375	1	1	0.978223	1
Bol005301	C03:43308998..43309279	43308998	1	1	1	1
Bol005302	C03:43314297..43314554	43314297	1	1	1	1
Bol005303	C03:43316054..43316308	43316054	1	1	1	1
Bol005304	C03:43318690..43319361	43318690	1	1	1	1
Bol005305	C03:43403701..43403940	43403701	1	1	1	1
Bol005306	C03:43424124..43424675	43424124	1	1	1	1
Bol005307	C03:43434737..43435519	43434737	1	1	1	1
Bol005308	C03:43440654..43442057	43440654	0.341168	0.240029	0	0.249288
Bol005309	C03:43457546..43458181	43457546	1	1	1	1
Bol005310	C03:43480370..43492715	43480370	0.998785	0.998947	0.999109	0.998866
Bol005311	C03:43496778..43498910	43496778	0.917956	0.929208	0.869667	0.935302
Bol005312	C03:43499714..43502841	43499714	1	1	1	1
Bol005313	C03:43536416..43537956	43536416	1	1	1	1
Bol005314	C03:43538712..43540635	43538712	1	1	1	1
Bol005315	C03:43561118..43563232	43561118	1	1	1	1
Bol005316	C03:43566480..43567922	43566480	1	1	1	1
Bol005317	C03:43575675..43576655	43575675	1	1	1	1
Bol005318	C03:43590945..43591555	43590945	1	1	1	1
Bol005319	C03:43600421..43602356	43600421	1	1	1	1
Bol005320	C03:43603482..43604030	43603482	1	1	1	1
Bol005321	C03:43606582..43607427	43606582	1	1	1	1
Bol005322	C03:43608334..43609857	43608334	1	1	1	1
Bol005323	C03:43613826..43614764	43613826	1	1	1	1
Bol005324	C03:43620910..43621356	43620910	1	1	1	1
Bol005325	C03:43622479..43623255	43622479	1	1	1	1
Bol005326	C03:43629221..43631700	43629221	0.896774	0.95121	0.938307	0.952016
Bol005327	C03:43640442..43641417	43640442	0.223361	0.217213	0.614754	0.181352
Bol005328	C03:43643144..43643977	43643144	1	1	1	1
Bol005329	C03:43646742..43648477	43646742	1	1	1	1
Bol005330	C03:43649890..43652250	43649890	1	1	1	1
Bol005370	C06:15994292..15995785	15994292	1	1	1	1
Bol005371	C06:15987959..15990907	15987959	0.376399	0.446592	0.432011	0.494066
Bol005372	C06:15979352..15980696	15979352	0.939033	0.452788	0.483271	0.419331
Bol005373	C06:15968881..15971024	15968881	1	1	1	1
Bol005374	C06:15967328..15967785	15967328	1	1	1	1
Bol005375	C06:15933400..15934029	15933400	1	1	1	1
Bol005376	C06:15930592..15932029	15930592	1	1	1	1
Bol005377	C06:15928406..15929292	15928406	1	1	1	1
Bol005378	C06:15916438..15921787	15916438	0.990467	0.976449	0.977196	0.988598
Bol005379	C06:15915115..15915950	15915115	0.997608	1	1	0.998804
Bol005380	C06:15912571..15913077	15912571	1	1	1	1
Bol005381	C06:15898792..15899067	15898792	1	1	1	1
Bol005382	C06:15897248..15897562	15897248	1	1	1	1
Bol005383	C06:15891358..15892663	15891358	1	1	1	1
Bol005384	C06:15886172..15888331	15886172	1	1	1	1
Bol005385	C06:15880303..15882472	15880303	1	1	1	1
Bol005386	C06:15877177..15879727	15877177	1	1	1	1
Bol005387	C06:15875691..15876680	15875691	1	1	1	1
Bol005388	C06:15823788..15827479	15823788	1	1	1	1
Bol005389	C06:15820792..15823542	15820792	1	0.988004	0.986914	1
Bol005390	C06:15818894..15819142	15818894	1	1	1	1
Bol005391	C06:15817394..15818143	15817394	1	1	1	1
Bol005392	C06:15814453..15816472	15814453	1	1	1	1
Bol005393	C06:15812745..15813958	15812745	1	1	1	1
Bol005394	C06:15794874..15806935	15794874	0.860554	0.868264	0.997513	0.9646
Bol005395	C06:15799267..15799563	15799267	0.010101	0.010101	1	0.0841751
Bol005396	C06:15753569..15754561	15753569	1	1	1	1
Bol005397	C06:15751561..15752597	15751561	0.984571	0.961427	0.969142	1
Bol005398	C06:15706034..15707024	15706034	1	1	1	1
Bol005399	C06:15687260..15688772	15687260	1	1	1	1
Bol005400	C06:15661630..15664060	15661630	1	1	1	1
Bol005401	C06:15650190..15650690	15650190	1	1	1	1
Bol005402	C06:15628576..15630517	15628576	0.901648	0.891349	0.886715	0.941298
Bol005403	C06:15626218..15627258	15626218	1	1	1	1
Bol005404	C06:15623310..15623915	15623310	1	1	1	1
Bol005405	C06:15619264..15620518	15619264	1	1	1	1
Bol005406	C06:15585103..15587216	15585103	1	1	1	1
Bol005407	C06:15567075..15571188	15567075	1	1	1	1
Bol005408	C06:15565608..15567075	15565608	1	1	1	1
Bol005409	C06:15562351..15564019	15562351	1	1	1	1
Bol005410	C06:15557569..15558411	15557569	0.905101	0.126928	0.989324	0.906287
Bol005411	C06:15514234..15517090	15514234	1	1	1	1
Bol005412	C06:15513357..15513752	15513357	1	1	1	1
Bol005413	C06:15504540..15508177	15504540	1	1	1	1
Bol005414	C06:15466591..15467752	15466591	1	0.888984	0.913081	0.952668
Bol005415	C06:15459907..15463850	15459907	1	1	1	1
Bol005416	C06:15454467..15455034	15454467	1	1	1	1
Bol005417	C02:1017290..1018159	1017290	1	1	1	1
Bol005418	C02:1020982..1023507	1020982	1	0.97308	0.982581	0.97308
Bol005419	C02:1024993..1025838	1024993	1	1	1	1
Bol005420	C02:1034730..1035671	1034730	1	1	1	1
Bol005421	C02:1036400..1037342	1036400	1	1	1	1
Bol005422	C02:1040320..1041051	1040320	1	1	1	1
Bol005423	C02:1042009..1043007	1042009	1	1	1	1
Bol005424	C02:1064321..1065191	1064321	1	1	1	1
Bol005425	C02:1066025..1067045	1066025	1	1	1	1
Bol005426	C02:1067210..1068155	1067210	1	1	1	1
Bol005427	C02:1071773..1074913	1071773	0.963387	0.998408	0.991086	0.99618
Bol005428	C02:1075583..1078583	1075583	1	1	1	1
Bol005429	C02:1078923..1079258	1078923	1	1	1	1
Bol005430	C02:1085271..1086906	1085271	1	1	1	1
Bol005431	C02:1091047..1092887	1091047	1	1	1	1
Bol005432	C02:1096219..1097000	1096219	1	1	1	1
Bol005433	C02:1099171..1099601	1099171	1	1	1	1
Bol005434	C02:1142567..1143788	1142567	1	1	1	1
Bol005435	C02:1149841..1151682	1149841	1	1	1	1
Bol005436	C02:1155059..1156963	1155059	1	1	1	1
Bol005437	C02:1158201..1161323	1158201	1	1	1	1
Bol005438	C02:1162613..1165674	1162613	1	1	1	1
Bol005439	C02:1166631..1167399	1166631	1	1	1	1
Bol005440	C02:1168429..1170065	1168429	1	1	1	1
Bol005441	C02:1178466..1179272	1178466	1	1	1	1
Bol005442	C02:1182519..1183709	1182519	1	1	1	1
Bol005443	C02:1184077..1187000	1184077	0.942545	0.930233	1	0.955198
Bol005444	C02:1189649..1189933	1189649	1	1	1	1
Bol005445	C02:1190567..1190851	1190567	1	1	1	1
Bol005446	C02:1192774..1193249	1192774	1	1	1	1
Bol005447	C02:1195206..1196867	1195206	0.973526	0.974729	0.964501	0.971119
Bol005448	C02:1197486..1198707	1197486	1	1	1	1
Bol005449	C02:1202583..1207235	1202583	0.98689	0.980013	0.995487	0.990114
Bol005450	C02:1207633..1210807	1207633	1	1	1	1
Bol005451	C02:1225727..1228568	1225727	1	1	1	1
Bol005452	C02:1250259..1250779	1250259	1	0.178503	0.0671785	0
Bol005453	C02:1262289..1263123	1262289	1	0.0227545	0.0742515	0.0227545
Bol005454	C02:1263837..1266083	1263837	1	0.0315977	0.198932	0.0315977
Bol005455	C02:1274714..1275602	1274714	1	0.332958	0.056243	0.103487
Bol005456	C02:1289564..1289737	1289564	1	1	1	1
Bol005457	C02:1290323..1290585	1290323	0	0.292776	0.319392	0
Bol005458	C02:1295381..1296078	1295381	0.12894	0.108882	0.12894	0.12894
Bol005459	C02:1296943..1297445	1296943	0	0	0	0
Bol005460	C02:1319832..1320035	1319832	0	0	0	0
Bol005461	C02:1320068..1320535	1320068	0	0	0.0405983	0
Bol005462	C02:1322491..1322899	1322491	1	1	1	1
Bol005463	C02:1344129..1346020	1344129	1	0.22833	0.323467	0.337209
Bol005464	C02:1347824..1353053	1347824	1	0.232887	0.227533	0.294455
Bol005465	C02:1396890..1397152	1396890	0	0	0	0
Bol005466	C02:1406568..1406789	1406568	1	1	1	1
Bol005467	C02:1416305..1417789	1416305	1	1	1	1
Bol005468	C02:1418449..1421076	1418449	1	1	1	1
Bol005469	C02:1421567..1422821	1421567	1	1	0.970518	1
Bol005470	C02:1434591..1435529	1434591	0.963791	0.0479233	0.325879	0.0500532
Bol005471	C02:1447642..1448756	1447642	1	1	1	1
Bol005472	C02:1451742..1451936	1451742	1	1	1	1
Bol005473	C02:1454691..1457270	1454691	1	1	1	1
Bol005474	C02:1458039..1459091	1458039	1	1	1	1
Bol005475	C02:1461215..1463827	1461215	0.948718	1	0.964026	1
Bol005476	C02:1464640..1465525	1464640	0.793454	0.792325	0.792325	0.792325
Bol005477	C02:1465918..1468855	1465918	1	1	1	1
Bol005478	C02:1474748..1474930	1474748	1	1	1	1
Bol005479	C02:1481825..1484920	1481825	1	1	1	1
Bol005480	C02:1486020..1486293	1486020	1	1	1	1
Bol005481	C02:1489808..1491550	1489808	1	1	1	1
Bol005482	C02:1494372..1495001	1494372	0.928571	1	1	0.868254
Bol005483	C02:1496166..1496971	1496166	1	0.83871	0.888338	1
Bol005484	C02:1497782..1498922	1497782	0.985101	1	0.67397	1
Bol005485	C02:1504526..1504741	1504526	1	1	1	1
Bol005486	C02:1514581..1514838	1514581	1	1	1	1
Bol005487	C02:1517717..1518772	1517717	1	1	1	1
Bol005488	C02:1522888..1525415	1522888	0.400316	0.37144	0.365902	0.371835
Bol005489	C02:1526607..1531681	1526607	0.906798	1	0.908374	0.907389
Bol005490	C02:1533195..1536082	1533195	1	1	1	1
Bol005491	C02:1537113..1537904	1537113	1	1	1	1
Bol005492	C02:1539187..1540158	1539187	1	1	1	1
Bol005493	C02:1543376..1543951	1543376	1	1	1	1
Bol005494	C09:15404772..15405059	15404772	1	1	1	1
Bol005495	C09:15350900..15354892	15350900	1	1	1	1
Bol005496	C09:15305750..15308209	15305750	1	1	1	1
Bol005497	C09:15183010..15183501	15183010	1	1	1	1
Bol005498	C09:15118976..15120464	15118976	1	1	1	1
Bol005499	C09:15074920..15077707	15074920	1	1	1	1
Bol005500	C09:15013536..15015196	15013536	1	1	1	1
Bol005501	C09:15005457..15007944	15005457	1	1	1	1
Bol005502	C09:15000812..15001375	15000812	1	1	1	1
Bol005503	C09:14997891..14998163	14997891	1	1	1	1
Bol005504	C09:14990587..14993135	14990587	1	1	1	1
Bol005505	C09:14982654..14983227	14982654	1	1	1	1
Bol005506	C09:14965557..14966031	14965557	1	1	1	1
Bol005507	C09:14942029..14942277	14942029	1	1	1	1
Bol005508	C09:14925127..14926479	14925127	1	1	1	1
Bol005509	C09:14892942..14894223	14892942	1	1	0.830733	0.108424
Bol005510	C09:14856299..14859460	14856299	0.922201	0.922834	1	0.921885
Bol005511	C09:14842492..14844551	14842492	1	1	1	1
Bol005512	C09:14839578..14842020	14839578	0.507982	0.553009	0.44781	0.363488
Bol005513	C09:14838655..14839462	14838655	0.532178	0	0	0
Bol005514	C03:9897583..9898107	9897583	0	0	0	0
Bol005515	C03:9890437..9892535	9890437	0.963316	0.926632	0.916627	0.960457
Bol005516	C03:9879378..9884630	9879378	1	1	1	1
Bol005517	C03:9878591..9879196	9878591	1	1	1	1
Bol005518	C03:9871164..9872565	9871164	1	1	1	1
Bol005519	C03:9868941..9870819	9868941	1	1	1	1
Bol005520	C03:9864161..9864934	9864161	1	1	1	1
Bol005521	C03:9859431..9861628	9859431	1	1	1	1
Bol005522	C03:9857608..9858749	9857608	1	0.918564	0.920315	0.935201
Bol005523	C03:9854029..9855950	9854029	1	1	1	0.963059
Bol005524	C03:9852912..9853658	9852912	1	1	1	1
Bol005525	C03:9847823..9849570	9847823	1	1	1	1
Bol005526	C03:9842014..9846988	9842014	0.719196	0.718995	0.718794	0.718794
Bol005527	C03:9835116..9835817	9835116	1	1	1	1
Bol005528	C03:9826339..9834044	9826339	0.993901	1	0.99442	0.991954
Bol005529	C03:9817704..9819583	9817704	1	1	1	1
Bol005530	C03:9815538..9815762	9815538	1	1	1	1
Bol005531	C03:9796656..9796973	9796656	1	1	1	1
Bol005532	C03:9787723..9792069	9787723	0.204509	0.276052	1	0.230964
Bol005533	C03:9772327..9778404	9772327	0.754853	0.793189	0.845015	0.794176
Bol005534	C03:9768256..9771463	9768256	1	1	1	1
Bol005535	C03:9764069..9766093	9764069	1	1	1	1
Bol005536	C03:9742466..9742729	9742466	1	1	1	1
Bol005537	C03:9730278..9730875	9730278	0.981605	0.777592	0.466555	0.384615
Bol005538	C03:9715002..9716039	9715002	1	1	1	1
Bol005539	C03:9712807..9714545	9712807	1	1	1	1
Bol005540	C03:9710507..9710848	9710507	1	1	1	1
Bol005541	C03:9705316..9706134	9705316	1	1	1	1
Bol005542	C03:9698921..9700106	9698921	1	1	1	1
Bol005543	C03:9687008..9687694	9687008	1	1	1	1
Bol005544	C03:9683431..9683742	9683431	1	1	1	1
Bol005545	C03:9680805..9682761	9680805	1	1	1	1
Bol005546	C03:9679520..9679894	9679520	1	1	1	1
Bol005547	C03:9668547..9669430	9668547	1	1	1	1
Bol005548	C03:9654071..9656056	9654071	1	1	1	1
Bol005549	C03:9644815..9647357	9644815	0.984271	1	1	0.984664
Bol005550	C03:9591398..9592294	9591398	1	1	1	1
Bol005551	C03:9577380..9578147	9577380	1	1	1	1
Bol005552	C03:9571076..9572219	9571076	1	1	1	1
Bol005553	C03:9568404..9569159	9568404	1	1	1	1
Bol005554	C03:9566209..9567338	9566209	1	1	1	1
Bol005555	C03:9564186..9565692	9564186	1	1	1	1
Bol005556	C03:9548744..9549947	9548744	1	1	1	1
Bol005557	C03:9545587..9548213	9545587	1	1	1	1
Bol005558	C03:9542817..9545075	9542817	1	1	1	1
Bol005559	C03:9540328..9541708	9540328	1	1	1	1
Bol005560	C03:9523033..9525599	9523033	1	1	1	1
Bol005561	C03:9521258..9522018	9521258	1	1	1	1
Bol005562	C03:9513185..9515251	9513185	0.165457	0.181906	0.149008	0.155781
Bol005563	C03:9509852..9511165	9509852	0	0.988584	1	0.787671
Bol005564	C03:9507965..9508558	9507965	1	1	1	1
Bol005565	C03:9503075..9503644	9503075	1	1	1	1
Bol005566	C03:9498303..9498803	9498303	1	1	1	1
Bol005567	C03:9496447..9497604	9496447	1	1	1	1
Bol005568	C03:9483843..9484978	9483843	1	1	1	1
Bol005569	C03:9478773..9481284	9478773	1	1	1	1
Bol005570	C03:9472096..9473793	9472096	1	1	1	1
Bol005571	C03:9467133..9468520	9467133	1	1	1	1
Bol005572	C03:9466077..9466526	9466077	1	1	1	1
Bol005573	C03:9456057..9458075	9456057	1	1	1	1
Bol005574	C03:9454234..9455499	9454234	1	1	1	1
Bol005575	C03:9447072..9451589	9447072	1	1	1	1
Bol005576	C03:9442880..9443254	9442880	1	1	1	1
Bol005577	C03:9436793..9438801	9436793	1	1	1	1
Bol005578	C03:9434177..9435749	9434177	1	1	1	1
Bol005579	C03:9431695..9432366	9431695	1	1	0.840774	1
Bol005580	C03:9426640..9430039	9426640	1	1	1	1
Bol005581	C03:9424035..9424917	9424035	1	1	1	1
Bol005582	C03:9409114..9410121	9409114	1	1	1	1
Bol005583	C03:9400664..9405885	9400664	1	1	1	1
Bol005584	C03:9396466..9396811	9396466	1	1	1	1
Bol005585	C03:9395939..9396449	9395939	0.767123	1	1	0.806262
Bol005586	C03:9356444..9357842	9356444	1	1	1	1
Bol005587	C03:9332191..9333363	9332191	1	1	1	1
Bol005588	C07:24004364..24004637	24004364	1	1	1	1
Bol005589	C07:24038371..24039204	24038371	1	1	1	1
Bol005590	C07:24043208..24044493	24043208	1	1	1	1
Bol005591	C07:24060881..24062700	24060881	1	1	1	1
Bol005592	C07:24064652..24065633	24064652	1	1	0.782077	1
Bol005593	C07:24066563..24068132	24066563	1	1	1	1
Bol005594	C07:24073310..24075119	24073310	1	1	1	1
Bol005595	C07:24090268..24093672	24090268	1	1	1	1
Bol005596	C07:24094281..24094754	24094281	1	1	1	1
Bol005597	C07:24097796..24099054	24097796	1	1	1	1
Bol005598	C07:24121995..24123373	24121995	1	1	1	1
Bol005599	C07:24132158..24133690	24132158	1	1	1	1
Bol005600	C07:24168175..24170550	24168175	1	1	1	1
Bol005601	C07:24172454..24179723	24172454	0.820358	0.991334	0.898487	0.991197
Bol005602	C07:24183947..24187585	24183947	1	1	1	1
Bol005603	C07:24188103..24192328	24188103	0.978467	0.98178	1	0.980596
Bol005604	C07:24195579..24195800	24195579	1	1	1	1
Bol005605	C07:24207102..24209267	24207102	1	1	1	1
Bol005606	C07:24219373..24221646	24219373	1	1	1	1
Bol005607	C07:24225025..24225915	24225025	1	1	1	1
Bol005608	C07:24236694..24237845	24236694	1	1	1	1
Bol005609	C07:24259347..24259901	24259347	1	1	1	1
Bol005610	C07:24262444..24263393	24262444	1	0.248421	0.421053	0.231579
Bol005611	C07:24265366..24267108	24265366	1	1	1	1
Bol005612	C07:24279308..24283720	24279308	0.996601	0.954453	0.937911	0.978473
Bol005613	C07:24314013..24315622	24314013	1	1	1	1
Bol005614	C07:24353519..24353933	24353519	1	1	1	1
Bol005615	C07:24374431..24376324	24374431	1	1	1	1
Bol005616	C07:24392955..24393647	24392955	1	1	1	1
Bol005617	C07:24395084..24395350	24395084	1	1	1	1
Bol005618	C07:24417424..24419072	24417424	1	1	1	1
Bol005619	C07:24421516..24423935	24421516	1	1	1	1
Bol005620	C07:24432847..24433467	24432847	1	1	1	1
Bol005621	C07:24447300..24447809	24447300	0.994118	1	0.596078	0.919608
Bol005622	C07:24491992..24494845	24491992	1	1	1	1
Bol005623	C07:24496092..24498501	24496092	1	1	1	1
Bol005624	C07:24509066..24511713	24509066	0.981118	0.991314	0.985272	0.947885
Bol005625	C07:24555744..24565775	24555744	1	0.1562	1	0.123305
Bol005626	C07:24578041..24579847	24578041	1	0.3171	1	0.209186
Bol005707	C08:11789..12097	11789	1	1	1	1
Bol005708	C08:14149..14497	14149	1	1	1	1
Bol005709	C08:16464..18593	16464	1	1	1	1
Bol005710	C08:23067..23762	23067	1	1	1	1
Bol005711	C08:33553..33774	33553	1	1	1	1
Bol005712	C08:38446..40038	38446	1	1	1	1
Bol005713	C08:46561..47322	46561	0.981627	1	0.952756	0.997375
Bol005714	C08:52322..53906	52322	1	1	1	1
Bol005715	C08:54483..56425	54483	0.997941	0.997941	0.998971	0.998971
Bol005716	C08:67977..68285	67977	0.805825	0.666667	0.488673	0.466019
Bol005717	C08:71894..72734	71894	1	1	1	1
Bol005718	C08:73187..74347	73187	1	1	1	1
Bol005719	C08:74932..75844	74932	1	1	1	1
Bol005720	C08:76779..77713	76779	1	1	1	1
Bol005721	C08:79325..80140	79325	1	1	1	1
Bol005722	C08:82316..83647	82316	1	1	1	1
Bol005723	C08:84588..86157	84588	0.842675	0.84586	0.871338	0.845223
Bol005724	C08:91996..92829	91996	1	1	1	1
Bol005725	C08:94208..95399	94208	1	1	1	1
Bol005726	C08:100116..101716	100116	1	1	1	1
Bol005727	C08:117404..118778	117404	1	1	1	1
Bol005728	C08:133900..137634	133900	1	1	1	0.999197
Bol005729	C08:139020..140390	139020	1	1	1	1
Bol005730	C08:150163..153211	150163	1	1	1	1
Bol005731	C08:223431..223778	223431	1	1	1	1
Bol005732	C08:230420..230812	230420	1	1	1	1
Bol005733	C08:236464..237799	236464	1	1	1	1
Bol005734	C08:248812..250548	248812	1	1	1	1
Bol005735	C08:296044..298809	296044	1	1	1	1
Bol005736	C08:299563..299796	299563	1	1	1	1
Bol005737	C08:320110..320781	320110	1	1	1	1
Bol005738	C08:323049..323729	323049	1	1	1	1
Bol005739	C08:326436..328464	326436	0.94135	0.912765	0.866437	0.968457
Bol005740	C08:329081..330130	329081	0.384762	0	0.598095	0
Bol005741	C08:357210..357842	357210	1	1	1	1
Bol005742	C08:427583..428344	427583	0.926509	0.997375	0.947507	0.929134
Bol005743	C08:442483..442716	442483	1	1	1	1
Bol005744	C08:450148..451529	450148	1	1	1	1
Bol005745	C08:452401..454635	452401	1	1	1	1
Bol005746	C08:458480..458834	458480	1	1	1	1
Bol005747	C08:466748..467269	466748	1	1	1	1
Bol005748	C08:475037..476544	475037	1	1	1	1
Bol005749	C08:501112..501981	501112	0.313793	0.349425	0.232184	0.241379
Bol005750	C08:521281..522150	521281	0	0.11954	0.037931	0.054023
Bol005751	C08:548686..551004	548686	1	1	1	1
Bol005752	C08:552437..552867	552437	1	1	1	1
Bol005753	C08:553479..554090	553479	1	1	1	1
Bol005754	C08:562959..563123	562959	1	1	1	1
Bol005755	C08:579117..579383	579117	1	1	1	1
Bol005763	C05:17650126..17651605	17650126	1	1	1	1
Bol005764	C05:17652833..17653377	17652833	1	1	1	1
Bol005765	C05:17654702..17656552	17654702	1	1	1	1
Bol005766	C05:17656896..17659610	17656896	1	1	1	1
Bol005767	C05:17670044..17672203	17670044	1	1	1	1
Bol005768	C05:17672963..17673985	17672963	1	1	1	1
Bol005769	C05:17712733..17713353	17712733	1	1	1	1
Bol005770	C05:17714777..17715675	17714777	1	1	1	1
Bol005771	C05:17718697..17720956	17718697	1	1	1	1
Bol005772	C05:17721467..17722703	17721467	1	1	1	1
Bol005773	C05:17723195..17728451	17723195	1	1	1	1
Bol005774	C05:17731371..17732438	17731371	1	1	1	1
Bol005775	C05:17778949..17779413	17778949	1	1	1	1
Bol005776	C05:17785063..17785923	17785063	0.767712	0.941928	0.44367	0.350755
Bol005777	C05:17798184..17798396	17798184	0	1	0.29108	0
Bol005778	C05:17809041..17811276	17809041	1	1	1	1
Bol005779	C05:17815718..17816346	17815718	1	1	1	1
Bol005780	C05:17819058..17819967	17819058	1	1	1	1
Bol005781	C05:17848102..17848369	17848102	1	1	1	1
Bol005782	C05:17852959..17853877	17852959	1	1	1	1
Bol005783	C05:17856936..17858716	17856936	1	1	1	1
Bol005784	C05:17859326..17860398	17859326	1	1	1	1
Bol005785	C05:17860622..17866724	17860622	1	1	1	1
Bol005786	C05:17867664..17869148	17867664	1	1	1	1
Bol005787	C05:17875294..17875893	17875294	1	1	1	1
Bol005788	C05:17876347..17878825	17876347	1	1	1	1
Bol005789	C05:17883557..17884201	17883557	1	1	1	1
Bol005790	C05:17886561..17887784	17886561	1	1	1	1
Bol005791	C05:17894486..17895637	17894486	1	1	1	1
Bol005792	C05:17899414..17899656	17899414	1	1	1	1
Bol005793	C05:17916508..17916690	17916508	1	1	1	1
Bol005794	C05:17917872..17918905	17917872	1	1	1	1
Bol005795	C05:17925678..17926963	17925678	1	1	1	1
Bol005796	C05:17942539..17944835	17942539	1	1	1	1
Bol005797	C05:17967522..17969170	17967522	1	1	1	1
Bol005798	C05:17971668..17972822	17971668	1	1	1	1
Bol005799	C05:17974711..17976385	17974711	0.998806	0.998209	1	0.998209
Bol005800	C05:18010090..18013018	18010090	0.73677	0.822124	0.697849	0.841926
Bol005801	C05:18014672..18015055	18014672	1	1	1	1
Bol005802	C05:18017842..18018156	18017842	1	1	1	1
Bol005803	C05:18018609..18020132	18018609	1	1	1	1
Bol005804	C05:18055338..18059222	18055338	1	1	1	1
Bol005833	C05:31995923..31997120	31995923	0.853923	0.858097	0.905676	0.826377
Bol005834	C05:31981408..31982340	31981408	1	1	1	1
Bol005835	C05:31969855..31970580	31969855	1	1	1	1
Bol005836	C05:31949835..31952313	31949835	1	1	1	1
Bol005837	C05:31947827..31948943	31947827	0.429723	0.423456	0.449418	0.424351
Bol005838	C05:31935860..31936795	31935860	1	1	1	1
Bol005839	C05:31930414..31933007	31930414	1	1	1	0.96916
Bol005840	C05:31927380..31929713	31927380	1	1	1	1
Bol005841	C05:31921305..31924413	31921305	1	1	1	1
Bol005842	C05:31919611..31920853	31919611	1	1	1	0.92679
Bol005843	C05:31910717..31911106	31910717	1	1	1	1
Bol005844	C05:31896386..31899007	31896386	1	1	1	1
Bol005845	C05:31893584..31896036	31893584	1	1	1	1
Bol005846	C05:31891114..31892226	31891114	1	1	1	1
Bol005847	C05:31880858..31882408	31880858	1	1	1	1
Bol005848	C05:31877798..31879501	31877798	1	1	1	1
Bol005849	C05:31876492..31877334	31876492	1	1	1	1
Bol005850	C05:31874021..31874869	31874021	1	1	1	1
Bol005851	C05:31872404..31873450	31872404	1	1	1	1
Bol005852	C05:31871179..31871598	31871179	1	1	1	1
Bol005853	C05:31869811..31870740	31869811	1	1	1	1
Bol005854	C05:31867461..31868857	31867461	1	0.97781	1	0.961346
Bol005855	C05:31864191..31867125	31864191	1	1	1	1
Bol005856	C05:31861373..31863193	31861373	1	1	1	1
Bol005857	C05:31859279..31860890	31859279	1	1	1	1
Bol005858	C05:31855060..31858607	31855060	1	1	1	1
Bol005859	C05:31852840..31854431	31852840	1	1	1	1
Bol005860	C05:31837521..31838384	31837521	1	1	1	1
Bol005861	C05:31833085..31834780	31833085	1	1	1	1
Bol005862	C05:31814433..31815026	31814433	1	1	1	1
Bol005863	C05:31806326..31808239	31806326	1	1	1	1
Bol005864	C05:31804298..31805738	31804298	1	1	1	1
Bol005865	C05:31803519..31804042	31803519	1	1	1	1
Bol005866	C05:31798391..31803571	31798391	1	1	1	1
Bol005867	C05:31794152..31795260	31794152	1	1	1	1
Bol005868	C05:31789801..31790198	31789801	0	0	1	0
Bol005869	C05:31777226..31778263	31777226	1	1	1	1
Bol005870	C05:31771816..31772010	31771816	1	1	1	1
Bol005871	C05:31767448..31768650	31767448	1	1	1	1
Bol005872	C05:31765740..31766889	31765740	1	1	1	1
Bol005873	C05:31762459..31763684	31762459	0.929853	0.844209	0.952692	0.969005
Bol005874	C05:31759796..31761147	31759796	1	1	1	1
Bol005875	C05:31758179..31758779	31758179	1	1	1	1
Bol005876	C05:31755529..31757253	31755529	1	1	1	1
Bol005877	C05:31742814..31745640	31742814	1	1	1	1
Bol005878	C05:31687125..31688690	31687125	1	1	1	1
Bol005879	C05:31684999..31686067	31684999	1	1	1	1
Bol005880	C05:31680265..31682005	31680265	1	1	1	1
Bol005881	C05:31672788..31673702	31672788	1	1	1	1
Bol005882	C05:31664027..31665857	31664027	0.91207	1	1	1
Bol005883	C05:31661331..31662843	31661331	1	1	1	1
Bol005884	C05:31648409..31650635	31648409	1	0.973507	1	0.973507
Bol005885	C05:31646848..31647363	31646848	1	1	1	1
Bol005886	C05:31641525..31642028	31641525	1	1	1	1
Bol005887	C05:31630792..31639095	31630792	1	1	1	1
Bol005888	C05:31621536..31623664	31621536	1	1	1	1
Bol005889	C05:31599126..31601800	31599126	1	1	1	1
Bol005890	C05:31590150..31592530	31590150	1	1	1	1
Bol005891	C05:31586381..31588419	31586381	1	1	1	1
Bol005892	C05:31580879..31582777	31580879	1	1	1	1
Bol005893	C05:31577836..31578806	31577836	1	1	1	0.91967
Bol005894	C05:31575027..31577303	31575027	1	1	1	1
Bol005895	C05:31560316..31561047	31560316	1	1	1	1
Bol005896	C05:31555882..31556607	31555882	1	1	1	1
Bol005897	C05:31550343..31551167	31550343	1	1	1	1
Bol005898	C05:31546654..31548892	31546654	1	1	1	1
Bol005899	C05:31542574..31544139	31542574	1	1	1	1
Bol005900	C05:31526112..31528395	31526112	1	1	1	0.89317
Bol005901	C05:31521324..31523150	31521324	1	1	1	1
Bol005902	C05:31510937..31514392	31510937	1	1	1	1
Bol005903	C05:31508855..31510262	31508855	1	1	1	1
Bol005904	C05:31505608..31507134	31505608	0.831696	0.927963	1	0.901768
Bol005905	C05:31499770..31501062	31499770	1	1	1	1
Bol005906	C05:31466864..31469375	31466864	1	1	1	1
Bol005907	C05:31463180..31465088	31463180	1	1	1	1
Bol005908	C05:31448542..31450244	31448542	1	1	1	1
Bol005909	C05:31446231..31448156	31446231	1	1	1	1
Bol005910	C05:31443154..31445010	31443154	1	1	1	1
Bol005911	C05:31441542..31443093	31441542	1	1	1	1
Bol005912	C05:31426962..31427285	31426962	0	1	0.929012	1
Bol005913	C05:31410796..31411161	31410796	0.423497	0.95082	0.423497	0.76776
Bol005914	C01:34734589..34736041	34734589	1	1	1	1
Bol005915	C01:34765657..34769985	34765657	1	1	1	1
Bol005916	C01:34771900..34773176	34771900	1	1	1	1
Bol005917	C01:34773784..34774660	34773784	0.870011	1	0.209806	1
Bol005918	C01:34776124..34776654	34776124	0.74388	0.817326	0.783428	0.781544
Bol005919	C01:34777693..34778613	34777693	1	1	1	1
Bol005920	C01:34779510..34781076	34779510	1	1	1	1
Bol005921	C01:34781844..34788671	34781844	0.909783	0.982279	0.99502	0.898213
Bol005922	C01:34789784..34790890	34789784	0.830172	1	0.804878	1
Bol005923	C01:34793173..34793685	34793173	0	1	0.042885	1
Bol005924	C01:34796893..34799092	34796893	1	1	1	1
Bol005925	C01:34800167..34802494	34800167	1	1	1	1
Bol005926	C01:34803788..34804144	34803788	1	1	1	1
Bol005927	C01:34806344..34807647	34806344	1	1	1	1
Bol005928	C01:34816283..34819918	34816283	1	1	1	1
Bol005929	C01:34820225..34820524	34820225	1	1	1	1
Bol005930	C01:34835108..34836987	34835108	1	1	1	1
Bol005931	C01:34837897..34841997	34837897	1	1	1	1
Bol005932	C01:34847293..34848881	34847293	0.913153	1	0.682819	1
Bol005933	C01:34854441..34855499	34854441	1	1	1	1
Bol005934	C01:34893289..34893843	34893289	1	1	1	1
Bol005935	C01:34896486..34898050	34896486	1	1	1	1
Bol005936	C01:34915281..34917149	34915281	1	1	1	1
Bol005937	C01:34925190..34927204	34925190	0.999008	1	0.97469	0.989578
Bol005938	C01:34927926..34928234	34927926	1	1	1	1
Bol005939	C01:34969885..34970463	34969885	1	1	1	1
Bol005940	C01:34972988..34975222	34972988	1	1	1	1
Bol005941	C01:34995995..34996777	34995995	1	1	1	1
Bol005942	C01:35040269..35040466	35040269	1	1	1	1
Bol005943	C01:35042432..35045399	35042432	1	1	1	1
Bol005944	C01:35077503..35080407	35077503	1	1	1	1
Bol005945	C01:35082212..35086562	35082212	1	1	1	1
Bol005946	C01:35119008..35122293	35119008	1	1	1	1
Bol005947	C01:35139359..35139907	35139359	1	1	1	1
Bol005948	C01:35141296..35141925	35141296	1	1	1	1
Bol005949	C01:35162269..35162904	35162269	1	1	1	1
Bol005950	C01:35166921..35169368	35166921	1	1	1	1
Bol005951	C01:35177414..35179691	35177414	1	1	1	1
Bol005952	C01:35198576..35202199	35198576	1	1	1	1
Bol005953	C01:35209103..35209387	35209103	0.954386	1	1	0.719298
Bol005954	C01:35220026..35220583	35220026	1	1	1	1
Bol005955	C01:35252294..35252854	35252294	1	1	1	1
Bol005956	C01:35268237..35270418	35268237	1	1	1	1
Bol005957	C01:35296390..35297688	35296390	1	1	0.903772	1
Bol005989	C06:10219256..10219744	10219256	1	1	1	1
Bol005990	C06:10211101..10211738	10211101	1	1	1	1
Bol005991	C06:10188437..10193170	10188437	1	1	1	1
Bol005992	C06:10174434..10176371	10174434	1	1	1	1
Bol005993	C06:10163735..10168685	10163735	1	1	1	1
Bol005994	C06:10146299..10147178	10146299	1	1	1	1
Bol005995	C06:10144121..10144965	10144121	1	1	1	1
Bol005996	C06:10141626..10143709	10141626	1	1	1	1
Bol005997	C06:10137346..10139971	10137346	1	1	1	1
Bol005998	C06:10127788..10128237	10127788	1	1	1	1
Bol005999	C06:10092053..10095587	10092053	1	1	1	1
Bol006000	C06:10075813..10076178	10075813	1	1	1	1
Bol006001	C06:10066218..10066427	10066218	1	1	1	1
Bol006002	C06:10046617..10046871	10046617	1	1	1	1
Bol006003	C06:9998490..9998767	9998490	1	1	1	1
Bol006004	C06:9977130..9977396	9977130	1	1	1	1
Bol006005	C06:9964232..9964441	9964232	1	1	1	1
Bol006006	C06:9952536..9952760	9952536	1	1	1	1
Bol006007	C06:9944097..9951750	9944097	0.994251	1	1	1
Bol006008	C06:9926852..9927614	9926852	1	1	1	1
Bol006009	C06:9908399..9909907	9908399	1	1	0.38171	0.799867
Bol006010	C06:9906817..9907391	9906817	1	1	1	1
Bol006011	C06:9875605..9877080	9875605	1	1	1	1
Bol006012	C06:9869545..9870692	9869545	1	1	1	1
Bol006013	C06:9839246..9840803	9839246	1	1	1	1
Bol006014	C06:9837047..9837286	9837047	1	1	0.5125	1
Bol006015	C06:9833784..9836535	9833784	1	1	1	1
Bol006016	C06:9813468..9814013	9813468	1	1	1	1
Bol006017	C06:9807469..9808983	9807469	0.712211	0.737294	0.70099	0.783498
Bol006018	C06:9804236..9805186	9804236	1	1	1	1
Bol006019	C06:9800885..9802032	9800885	1	1	1	1
Bol006020	C06:9761432..9761843	9761432	0.65534	0.65534	1	1
Bol006021	C06:9757058..9759425	9757058	1	1	1	1
Bol006022	C06:9754202..9756037	9754202	1	1	1	1
Bol006023	C06:9752149..9753612	9752149	1	1	1	1
Bol006024	C06:9746744..9748657	9746744	1	1	1	1
Bol006025	C06:9727359..9727615	9727359	1	1	1	1
Bol006026	C06:9697059..9697328	9697059	1	1	1	1
Bol006027	C06:9694679..9694918	9694679	1	1	1	1
Bol006028	C06:9674200..9682002	9674200	0.396002	0.351531	0.404972	0.413687
Bol006029	C06:9666689..9680264	9666689	0.606511	0.595168	0.35909	0.61977
Bol006030	C06:9661697..9670007	9661697	0.887258	0.908074	0.583323	0.907352
Bol006031	C06:9643789..9644091	9643789	1	1	1	1
Bol006032	C09:941928..942485	941928	1	1	1	1
Bol006033	C09:944050..944610	944050	1	1	1	1
Bol006034	C09:948133..954852	948133	0.840923	0.799554	0.902232	0.799554
Bol006035	C09:961264..962265	961264	1	1	0.988024	0.883234
Bol006036	C09:992683..994907	992683	0.947865	0.949214	1	0.947865
Bol006037	C09:995864..998277	995864	0.986744	1	1	1
Bol006038	C09:999339..1000706	999339	1	1	1	1
Bol006039	C09:1003484..1004038	1003484	1	1	1	1
Bol006040	C09:1005456..1011334	1005456	0.998809	0.998469	1	0.990475
Bol006041	C09:1012523..1018048	1012523	0.866449	0.907709	1	1
Bol006042	C09:1026492..1029023	1026492	1	1	1	1
Bol006043	C09:1034677..1036491	1034677	1	1	1	1
Bol006044	C09:1038799..1039673	1038799	1	1	1	1
Bol006045	C09:1042489..1043235	1042489	1	1	1	1
Bol006046	C09:1068917..1071464	1068917	1	1	1	1
Bol006047	C09:1077326..1079506	1077326	0.96332	0.96332	0.965154	0.96332
Bol006048	C09:1082563..1082850	1082563	1	1	1	1
Bol006049	C09:1082894..1084873	1082894	1	1	1	1
Bol006050	C09:1087313..1089658	1087313	1	1	1	1
Bol006051	C09:1090152..1090604	1090152	1	1	1	1
Bol006052	C09:1091221..1091651	1091221	1	1	1	1
Bol006053	C09:1092878..1096201	1092878	0.936522	0.995487	0.943141	0.995487
Bol006054	C09:1101664..1102578	1101664	1	1	1	1
Bol006056	C09:1112742..1113119	1112742	1	1	1	1
Bol006057	C09:1114348..1115687	1114348	0.725373	0.979105	0.929104	0.966418
Bol006058	C09:1123250..1125420	1123250	0.653616	0.584984	0.614003	0.648549
Bol006059	C09:1126170..1127375	1126170	0	0	0	0
Bol006060	C09:1128628..1129833	1128628	0	0	0	0
Bol006061	C09:1130608..1135906	1130608	0.373278	0.333082	0.4816	0.332893
Bol006062	C09:1143092..1143781	1143092	0.182609	0.173913	0.0623188	0
Bol006063	C09:1152366..1158635	1152366	0.976555	0.975917	1	0.975917
Bol006064	C09:1159997..1161488	1159997	1	1	0.869973	1
Bol006065	C09:1162736..1164612	1162736	1	1	1	1
Bol006066	C09:1166469..1171376	1166469	1	1	1	1
Bol006067	C09:1172084..1172913	1172084	1	1	1	1
Bol006068	C09:1175210..1176203	1175210	1	1	1	1
Bol006069	C09:1180834..1182036	1180834	1	1	1	1
Bol006070	C09:1183518..1187394	1183518	1	1	1	1
Bol006071	C09:1188037..1190022	1188037	0.940081	0.939577	1	0.939577
Bol006072	C09:1190695..1192644	1190695	1	1	1	1
Bol006073	C09:1194813..1197795	1194813	0.974522	0.984579	1	0.984579
Bol006074	C09:1230894..1232304	1230894	1	1	1	1
Bol006075	C09:1232521..1233767	1232521	0.9166	0.977546	1	0.979952
Bol006076	C09:1234232..1235680	1234232	1	1	1	1
Bol006077	C09:1236968..1238750	1236968	0.990465	0.990465	0.992148	0.991587
Bol006078	C09:1239186..1242199	1239186	0.928666	0.928666	0.956868	0.928998
Bol006079	C09:1244016..1249142	1244016	0.966452	0.986932	0.987712	0.976985
Bol006080	C09:1249334..1252728	1249334	1	1	1	1
Bol006081	C09:1257139..1257657	1257139	1	1	1	1
Bol006082	C09:1259279..1260379	1259279	1	1	1	1
Bol006083	C09:1262833..1263735	1262833	1	1	1	1
Bol006084	C09:1264913..1265603	1264913	1	1	1	1
Bol006085	C09:1270459..1271088	1270459	1	1	1	1
Bol006086	C09:1272874..1273488	1272874	0.947967	0.941463	1	0.936585
Bol006087	C09:1276641..1284141	1276641	1	1	1	1
Bol006088	C09:1298810..1299352	1298810	1	1	1	1
Bol006089	C09:1301894..1303072	1301894	1	1	1	1
Bol006090	C09:1305405..1306922	1305405	1	1	1	1
Bol006091	C09:1336803..1337873	1336803	0.976657	0.910364	0.988796	0.996265
Bol006092	C09:1338748..1341199	1338748	1	1	1	1
Bol006093	C09:1351909..1356552	1351909	0.998923	0.997847	0.998277	0.998923
Bol006094	C09:1357656..1358261	1357656	1	1	1	1
Bol006095	C09:1363284..1364403	1363284	1	1	1	1
Bol006096	C09:1368236..1369227	1368236	0.0080645	0.0302419	0	0.0080645
Bol006097	C09:1371623..1372428	1371623	0.320099	0.394541	0.264268	0.316377
Bol006098	C09:1374831..1375916	1374831	1	1	1	1
Bol006099	C09:1376250..1377783	1376250	1	1	1	1
Bol006100	C09:1378849..1380435	1378849	1	1	1	1
Bol006101	C09:1382809..1384499	1382809	1	1	1	1
Bol006102	C09:1387704..1388897	1387704	1	1	1	1
Bol006103	C09:1390374..1392919	1390374	1	1	1	1
Bol006104	C09:1394119..1395390	1394119	1	1	1	1
Bol006105	C09:1409745..1413959	1409745	1	1	1	1
Bol006106	C09:1415637..1417580	1415637	1	1	1	1
Bol006107	C09:1418031..1420517	1418031	0.971854	0.977885	0.971452	0.969441
Bol006108	C09:1421945..1423864	1421945	1	1	1	0.920833
Bol006109	C09:1424080..1425284	1424080	1	1	1	1
Bol006110	C09:1425572..1428370	1425572	1	1	1	1
Bol006111	C09:1430037..1432912	1430037	1	1	1	1
Bol006112	C09:1432074..1432962	1432074	1	1	1	1
Bol006113	C09:1438652..1441404	1438652	0.938976	0.930258	1	0.930984
Bol006114	C09:1442677..1447179	1442677	1	1	1	1
Bol006115	C09:1464384..1465499	1464384	0.713262	1	0.946237	0.804659
Bol006116	C09:1475195..1475852	1475195	0.0486322	0.0288754	0.0592705	0.0349544
Bol006117	C09:1480310..1480705	1480310	0.414141	0.44697	0.454545	0.267677
Bol006118	C09:1483441..1486491	1483441	0.262865	0.371354	0.0953786	0.175025
Bol006119	C09:1488711..1489653	1488711	0.0201485	0.0212089	0.0201485	0
Bol006120	C09:1490238..1492753	1490238	1	1	1	1
Bol006121	C09:1494365..1496524	1494365	1	1	1	1
Bol006122	C09:1497423..1498863	1497423	1	1	1	1
Bol006123	C09:1503650..1505199	1503650	1	1	1	1
Bol006124	C09:1506543..1506758	1506543	1	1	1	1
Bol006216	C07:26340357..26340575	26340357	0.47032	1	1	1
Bol006217	C07:26348920..26349834	26348920	1	1	1	1
Bol006218	C07:26372489..26372919	26372489	1	1	0.0487239	1
Bol006219	C07:26373335..26375713	26373335	0.995797	0.996217	0.590164	0.995376
Bol006220	C07:26402915..26404583	26402915	1	1	1	1
Bol006221	C07:26405237..26407573	26405237	1	1	1	1
Bol006222	C07:26414740..26416487	26414740	1	1	1	1
Bol006223	C07:26418024..26418218	26418024	1	1	1	1
Bol006224	C07:26429249..26430403	26429249	1	1	1	1
Bol006225	C07:26430834..26431652	26430834	1	1	1	1
Bol006226	C07:26462248..26462595	26462248	1	1	1	1
Bol006227	C07:26487362..26490875	26487362	1	1	1	1
Bol006228	C07:26492428..26494482	26492428	1	1	1	1
Bol006229	C07:26496845..26498799	26496845	1	1	1	1
Bol006230	C07:26515594..26518068	26515594	1	1	1	1
Bol006231	C07:26519115..26519576	26519115	1	1	1	1
Bol006232	C07:26520992..26522851	26520992	1	1	1	1
Bol006233	C07:26531983..26533591	26531983	1	1	1	1
Bol006234	C07:26550062..26553550	26550062	1	1	1	1
Bol006235	C07:26565524..26565877	26565524	1	1	1	1
Bol006236	C07:26567082..26573983	26567082	0.957838	0.947407	0.636192	0.967111
Bol006237	C07:26576444..26578153	26576444	1	1	1	1
Bol006238	C07:26578490..26580068	26578490	1	1	1	1
Bol006239	C07:26585361..26588802	26585361	1	1	1	1
Bol006240	C07:26589434..26591073	26589434	1	1	1	1
Bol006241	C07:26591788..26593881	26591788	1	1	1	1
Bol006242	C07:26628042..26629088	26628042	1	1	1	1
Bol006243	C07:26647389..26649407	26647389	1	1	1	1
Bol006244	C07:26713726..26714136	26713726	0	0.150852	1	1
Bol006245	C07:26715800..26716777	26715800	1	1	1	1
Bol006246	C07:26740881..26741960	26740881	1	1	1	1
Bol006247	C07:26743127..26743456	26743127	1	1	1	1
Bol006248	C07:26760004..26760516	26760004	0.898636	1	1	1
Bol006249	C07:26765193..26765345	26765193	1	1	1	1
Bol006250	C07:26766410..26767632	26766410	1	0.0318888	1	0.0155356
Bol006251	C07:26781093..26781433	26781093	1	1	0.730205	1
Bol006252	C07:26796790..26797131	26796790	0.307017	0.377193	0.482456	0.479532
Bol006253	C07:26805514..26808858	26805514	1	1	1	1
Bol006254	C07:26811218..26814250	26811218	1	1	1	1
Bol006255	C07:26830082..26830927	26830082	1	1	1	1
Bol006256	C07:26842198..26843308	26842198	1	1	1	1
Bol006257	C07:26863187..26863615	26863187	1	1	1	1
Bol006258	C07:26867040..26868800	26867040	1	1	1	1
Bol006259	C07:26869564..26874857	26869564	0.994522	0.990178	0.990178	0.994144
Bol006260	C07:26875309..26877199	26875309	0.952935	1	0.994183	1
Bol006261	C07:26890515..26896643	26890515	0.628161	0.693425	0.643009	0.696851
Bol006262	C07:26897666..26898535	26897666	0.450575	0.822989	0.821839	0.482759
Bol006263	C07:26921823..26922266	26921823	1	1	1	1
Bol006301	C07:27587084..27590021	27587084	1	1	1	1
Bol006302	C07:27602038..27602969	27602038	1	1	1	1
Bol006303	C07:27605067..27605710	27605067	1	1	1	1
Bol006304	C07:27608477..27609762	27608477	1	0.859254	1	0.856921
Bol006305	C07:27628053..27629254	27628053	1	1	1	1
Bol006306	C07:27640666..27643582	27640666	1	1	1	1
Bol006307	C07:27665455..27669343	27665455	1	1	1	1
Bol006308	C07:27669955..27671211	27669955	1	1	1	1
Bol006309	C07:27675035..27678553	27675035	1	1	1	1
Bol006310	C07:27684650..27686092	27684650	1	1	1	1
Bol006311	C07:27686906..27689552	27686906	1	1	1	1
Bol006312	C07:27710363..27711444	27710363	0.976895	1	1	1
Bol006313	C07:27720151..27723382	27720151	1	1	1	1
Bol006314	C07:27734568..27735056	27734568	1	1	1	1
Bol006315	C07:27747058..27747285	27747058	1	1	1	1
Bol006316	C07:27753032..27753520	27753032	1	1	1	1
Bol006317	C07:27763814..27764676	27763814	1	1	1	1
Bol006318	C07:27770912..27772651	27770912	1	1	1	1
Bol006319	C07:27783068..27785761	27783068	1	1	1	1
Bol006320	C07:27787959..27789433	27787959	0.766102	0.804068	1	0.778983
Bol006321	C07:27791753..27792868	27791753	1	1	1	1
Bol006322	C07:27793158..27797941	27793158	1	1	1	1
Bol006323	C07:27803680..27804054	27803680	1	1	1	1
Bol006324	C07:27817049..27817774	27817049	1	1	1	1
Bol006325	C07:27818910..27819563	27818910	1	1	1	1
Bol006326	C07:27819648..27821066	27819648	1	1	1	1
Bol006327	C07:27823403..27826023	27823403	1	1	1	1
Bol006328	C07:27826592..27826831	27826592	1	1	1	1
Bol006329	C07:27841820..27842684	27841820	1	1	0.923699	1
Bol006330	C07:27866081..27867133	27866081	1	1	1	1
Bol006331	C07:27883922..27884242	27883922	1	1	1	1
Bol006332	C07:27889317..27890351	27889317	0.536232	0.529469	1	0.503382
Bol006333	C07:27892552..27893706	27892552	1	1	1	1
Bol006334	C07:27896702..27898947	27896702	1	1	1	1
Bol006335	C07:27909111..27911613	27909111	1	1	1	1
Bol006336	C07:27928496..27928906	27928496	0	0	0	0
Bol006337	C07:27930467..27930877	27930467	0	0	0	0
Bol006338	C07:27944922..27949921	27944922	0.9744	0.9586	1	0.959
Bol006339	C07:27964566..27967542	27964566	1	1	1	0.998656
Bol006340	C07:27995462..27995896	27995462	1	1	1	1
Bol006341	C07:28003985..28004767	28003985	0.744572	0.818646	0.583653	0.786718
Bol006342	C07:28013632..28017304	28013632	1	1	1	1
Bol006343	C07:28067877..28070367	28067877	1	1	1	1
Bol006344	C07:28072383..28076030	28072383	1	1	1	1
Bol006345	C07:28078475..28081060	28078475	1	1	1	1
Bol006346	C07:28098720..28100978	28098720	1	1	1	1
Bol006347	C07:28102814..28105659	28102814	0.950457	0.872804	0.88967	0.932186
Bol006348	C07:28111563..28111910	28111563	1	1	1	1
Bol006349	C07:28136994..28139623	28136994	1	1	1	1
Bol006350	C07:28157161..28160318	28157161	1	1	1	1
Bol006351	C07:27546157..27549117	27546157	0.998987	0.997974	0.998987	0.996285
Bol006352	C07:27538155..27539781	27538155	1	1	1	1
Bol006353	C07:27536697..27537616	27536697	1	1	1	1
Bol006354	C07:27518009..27521819	27518009	1	1	1	1
Bol006355	C07:27475747..27476386	27475747	1	1	1	1
Bol006356	C07:27458579..27459472	27458579	1	1	1	1
Bol006357	C07:27457202..27458381	27457202	1	1	1	1
Bol006358	C07:27447255..27448331	27447255	1	1	1	1
Bol006359	C07:27444436..27446756	27444436	1	1	0.960793	1
Bol006360	C07:27439832..27444003	27439832	1	1	1	1
Bol006361	C07:27419723..27421805	27419723	0.853577	0.87758	0.787326	0.945271
Bol006362	C07:27413905..27415879	27413905	0.997975	1	1	1
Bol006363	C07:27370062..27371240	27370062	1	1	1	1
Bol006364	C07:27347667..27349088	27347667	1	1	1	1
Bol006365	C07:27342145..27344016	27342145	1	1	1	1
Bol006366	C07:27334256..27335824	27334256	0.985978	0.970045	1	0.984704
Bol006367	C07:27318692..27322064	27318692	0.665876	0.662318	1	0.665876
Bol006368	C07:27316578..27317911	27316578	1	1	1	1
Bol006369	C07:27314402..27314755	27314402	1	1	1	1
Bol006370	C07:27310921..27314293	27310921	0.98992	1	0.98992	0.98992
Bol006371	C07:27307368..27307976	27307368	1	0.479475	0.949097	0.318555
Bol006372	C07:27301334..27301872	27301334	1	1	1	1
Bol006373	C07:27296333..27296671	27296333	0	0	0.292035	0
Bol006374	C07:27285928..27287434	27285928	1	1	1	1
Bol006375	C07:27282081..27284152	27282081	1	1	1	1
Bol006376	C07:27189150..27189735	27189150	0.327645	0.360068	0.216724	0.259386
Bol006377	C07:27185947..27187366	27185947	0.926761	0.922535	1	0.774648
Bol006378	C07:27180698..27181988	27180698	0.625097	0.818745	0.649884	0.811774
Bol006379	C07:27165184..27165699	27165184	1	0.996124	0.624031	0.804264
Bol006380	C07:27133732..27135022	27133732	0.7134	0.882262	0.855151	0.985283
Bol006381	C07:27132635..27133183	27132635	1	1	1	1
Bol006382	C07:27129396..27130976	27129396	1	1	1	1
Bol006383	C07:27111633..27113243	27111633	1	1	1	1
Bol006384	C07:27071325..27071972	27071325	1	1	1	1
Bol006385	C07:27055734..27058578	27055734	1	1	1	1
Bol006386	C07:27020621..27022818	27020621	0.992266	0.99818	0.930846	1
Bol006387	C07:27013610..27014911	27013610	1	1	1	1
Bol006388	C07:27010262..27011857	27010262	1	1	1	1
Bol006389	C07:27003157..27008056	27003157	0.729388	0.724286	0.606326	0.724286
Bol006390	C07:26973770..26975858	26973770	1	1	1	1
Bol006391	C07:26957331..26957630	26957331	1	1	1	1
Bol006392	C07:26942510..26943445	26942510	1	1	1	1
Bol006510	C08:40176035..40177943	40176035	1	1	1	1
Bol006511	C08:40171775..40172990	40171775	1	1	1	1
Bol006512	C08:40163758..40164527	40163758	1	1	1	1
Bol006513	C08:40162402..40162810	40162402	1	1	1	1
Bol006514	C08:40159539..40160123	40159539	1	1	1	1
Bol006515	C08:40156309..40157923	40156309	0.987616	0.988854	0.987616	1
Bol006516	C08:40154939..40155731	40154939	1	1	1	1
Bol006517	C08:40147351..40151366	40147351	0.952191	0.991534	1	1
Bol006518	C08:40146323..40146634	40146323	1	1	1	1
Bol006519	C08:40145008..40145866	40145008	1	1	1	1
Bol006520	C08:40142006..40144645	40142006	1	1	1	1
Bol006521	C08:40137937..40139888	40137937	1	1	1	1
Bol006522	C08:40134743..40136413	40134743	1	1	1	1
Bol006523	C08:40120774..40121889	40120774	1	1	1	1
Bol006524	C08:40113289..40119570	40113289	0.971347	1	1	1
Bol006525	C08:40103715..40109164	40103715	1	1	0.987339	1
Bol006526	C08:40101599..40103031	40101599	1	1	1	1
Bol006527	C08:40100599..40100928	40100599	1	1	1	1
Bol006528	C08:40094595..40098848	40094595	1	1	1	1
Bol006529	C08:40093333..40094068	40093333	1	1	1	1
Bol006530	C08:40082190..40089629	40082190	1	1	1	1
Bol006531	C08:40078198..40080118	40078198	1	1	1	1
Bol006532	C08:40073390..40075342	40073390	0.883257	0.905274	0.962622	0.905786
Bol006533	C08:40067291..40070929	40067291	1	1	1	1
Bol006534	C08:40051434..40058992	40051434	0.712528	0.676677	0.731049	0.669004
Bol006535	C08:40046861..40049743	40046861	1	1	1	1
Bol006536	C08:40042962..40046056	40042962	0.994184	1	0.998708	1
Bol006537	C08:40041583..40042206	40041583	1	1	1	1
Bol006538	C08:40036403..40038713	40036403	0.971008	1	1	1
Bol006539	C08:40032252..40035109	40032252	1	1	1	1
Bol006540	C08:40028782..40030200	40028782	1	1	1	1
Bol006541	C08:40026853..40027506	40026853	1	1	1	1
Bol006542	C08:40011433..40012617	40011433	1	1	1	1
Bol006543	C08:40008364..40010367	40008364	1	1	1	1
Bol006544	C08:39999272..40006107	39999272	0.973376	0.972206	1	0.964746
Bol006545	C08:39991705..39994060	39991705	0.835739	0.79202	0.89601	0.825976
Bol006546	C08:39985880..39987752	39985880	1	1	1	1
Bol006547	C08:39984710..39985344	39984710	1	1	1	1
Bol006548	C08:39983574..39984124	39983574	1	1	1	1
Bol006549	C08:39983024..39983185	39983024	1	1	1	1
Bol006550	C08:39975866..39982058	39975866	0.989666	0.979493	1	0.976748
Bol006551	C08:39970833..39975121	39970833	0.841921	0.828165	0.934017	0.803218
Bol006552	C08:39967305..39969319	39967305	1	1	1	1
Bol006553	C08:39960378..39965609	39960378	0.988723	0.978211	0.991208	0.946101
Bol006554	C08:39951120..39952285	39951120	1	1	1	1
Bol006555	C08:39948446..39950085	39948446	0.989634	0.979268	1	0.978659
Bol006556	C08:39939066..39940153	39939066	0.92739	1	1	1
Bol006557	C08:39937065..39938227	39937065	1	0.963886	1	0.974205
Bol006558	C08:39931235..39935629	39931235	1	1	1	1
Bol006559	C08:39928737..39930332	39928737	1	1	1	1
Bol006560	C08:39908702..39911583	39908702	1	1	1	1
Bol006561	C08:39906704..39907839	39906704	1	1	1	1
Bol006562	C08:39900433..39901089	39900433	0.649924	0.649924	1	0.656012
Bol006563	C08:39892071..39899562	39892071	0.992792	0.994928	1	0.995595
Bol006564	C08:39888667..39890986	39888667	1	1	1	1
Bol006565	C08:39886061..39888271	39886061	1	1	1	1
Bol006566	C08:39877398..39878702	39877398	1	1	1	1
Bol006567	C08:39868602..39876825	39868602	0.97641	1	0.984801	1
Bol006568	C08:39866434..39867587	39866434	0.918544	1	0.918544	1
Bol006569	C08:39861207..39865134	39861207	1	0.989308	1	0.992617
Bol006570	C08:39860118..39860626	39860118	1	1	1	0.976424
Bol006571	C08:39855432..39859210	39855432	1	1	1	1
Bol006572	C08:39849177..39852040	39849177	1	1	1	1
Bol006573	C08:39840050..39843449	39840050	1	1	1	1
Bol006574	C08:39835473..39838068	39835473	0.88983	0.901772	0.876733	0.900231
Bol006575	C08:39831880..39832566	39831880	1	1	1	1
Bol006576	C08:39828971..39831258	39828971	1	1	1	1
Bol006577	C08:39822432..39825332	39822432	0.993795	0.991382	1	0.991382
Bol006578	C08:39817746..39821688	39817746	0.989348	0.99087	0.938625	1
Bol006579	C08:39807260..39808237	39807260	1	1	1	1
Bol006580	C08:39804392..39806927	39804392	1	1	1	1
Bol006581	C08:39803291..39803692	39803291	1	1	1	1
Bol006582	C08:39797084..39801738	39797084	0.934049	0.934049	0.93899	0.934264
Bol006583	C08:39792123..39792561	39792123	1	1	1	1
Bol006584	C08:39769925..39772111	39769925	0.952904	0.860082	0.984911	0.951075
Bol006585	C08:39767865..39768980	39767865	1	1	1	1
Bol006586	C08:39764975..39767403	39764975	1	1	1	1
Bol006587	C08:39757344..39758817	39757344	1	1	1	1
Bol006588	C08:39756272..39756796	39756272	1	1	1	1
Bol006589	C08:39750960..39754843	39750960	0.981462	0.980433	1	0.984552
Bol006590	C08:39740726..39741316	39740726	1	1	1	1
Bol006591	C08:39735560..39736171	39735560	1	0.993464	1	1
Bol006592	C08:39732323..39733477	39732323	1	1	1	1
Bol006593	C08:39725269..39727531	39725269	1	1	1	1
Bol006594	C08:39713114..39714328	39713114	1	1	1	1
Bol006595	C08:39704374..39712785	39704374	0.924156	0.919163	1	0.915478
Bol006596	C08:39709492..39710204	39709492	1	1	1	1
Bol006597	C08:39701585..39702314	39701585	1	1	1	1
Bol006598	C08:39697720..39700939	39697720	1	1	1	1
Bol006599	C08:39691073..39694483	39691073	1	1	1	1
Bol006600	C08:39688121..39690309	39688121	1	1	1	1
Bol006601	C08:39686780..39687511	39686780	1	1	1	1
Bol006602	C08:39683966..39684924	39683966	1	1	1	1
Bol006603	C08:39681939..39682223	39681939	1	1	1	1
Bol006604	C08:39679301..39680376	39679301	1	1	1	1
Bol006605	C08:39670636..39671335	39670636	0.442857	1	1	1
Bol006606	C08:39667416..39670163	39667416	1	1	1	1
Bol006607	C08:39661299..39663745	39661299	1	1	1	1
Bol006608	C08:39656352..39657485	39656352	1	1	1	1
Bol006609	C08:39650674..39653105	39650674	0.989309	0.943257	0.923109	0.923109
Bol006610	C08:39646181..39650449	39646181	0.995784	0.995784	1	0.995784
Bol006611	C08:39643236..39644926	39643236	1	1	1	1
Bol006612	C08:39622266..39624092	39622266	1	1	1	1
Bol006613	C08:39576982..39578688	39576982	1	1	1	1
Bol006614	C08:39573982..39575355	39573982	1	1	1	1
Bol006615	C08:39558821..39559994	39558821	1	1	0.999148	0.996593
Bol006616	C08:39550980..39551342	39550980	1	1	1	1
Bol006644	C03:31085825..31086274	31085825	1	1	1	1
Bol006645	C03:31086320..31087255	31086320	1	1	1	1
Bol006646	C03:31101599..31103366	31101599	1	1	1	1
Bol006647	C03:31103526..31105007	31103526	1	1	1	1
Bol006648	C03:31115121..31117491	31115121	1	1	1	1
Bol006649	C03:31136990..31141672	31136990	1	1	1	1
Bol006650	C03:31143828..31145394	31143828	1	1	1	1
Bol006651	C03:31163099..31164258	31163099	1	1	1	1
Bol006652	C03:31178795..31182725	31178795	1	1	1	1
Bol006653	C03:31185322..31186678	31185322	1	1	1	1
Bol006654	C03:31191172..31191973	31191172	1	1	1	1
Bol006655	C03:31192248..31195966	31192248	1	1	1	1
Bol006656	C03:31196613..31198634	31196613	1	1	1	1
Bol006657	C03:31240787..31241089	31240787	1	1	1	1
Bol006658	C03:31297572..31297991	31297572	0	0	0	0
Bol006659	C03:31306341..31306760	31306341	0	0	0	0
Bol006660	C03:31316269..31318023	31316269	1	1	1	1
Bol006661	C03:31320112..31323428	31320112	1	1	1	1
Bol006662	C03:31343072..31344073	31343072	1	1	1	1
Bol006663	C03:31344701..31346569	31344701	0.523274	0.513644	0.513644	0.514179
Bol006664	C03:31382809..31383414	31382809	0	0	0	0
Bol006665	C03:31384043..31386460	31384043	1	1	0.996278	1
Bol006666	C03:31389089..31392022	31389089	1	1	1	1
Bol006667	C03:31421595..31423024	31421595	1	1	1	1
Bol006668	C03:31426976..31434385	31426976	0.995007	0.995412	0.993252	0.995007
Bol006669	C03:31445283..31447347	31445283	1	1	1	1
Bol006670	C03:31449378..31452001	31449378	1	1	1	1
Bol006671	C03:31454859..31455831	31454859	1	1	1	1
Bol006672	C03:31465274..31469575	31465274	0.980474	0.982334	0.981869	0.980474
Bol006673	C03:31501692..31503549	31501692	1	1	1	1
Bol006674	C03:31504266..31505948	31504266	1	1	1	1
Bol006675	C03:31562529..31562717	31562529	0	0	0	0
Bol006676	C03:31570900..31575380	31570900	1	1	1	1
Bol006677	C03:31633912..31634172	31633912	1	1	1	1
Bol006678	C03:31645412..31645729	31645412	0	0	0	0
Bol006679	C03:31677508..31679802	31677508	1	1	1	1
Bol006680	C04:18198143..18198926	18198143	1	1	1	1
Bol006681	C04:18182966..18183695	18182966	1	1	1	1
Bol006682	C04:18177114..18181219	18177114	1	1	1	1
Bol006683	C04:18168623..18169699	18168623	1	1	1	1
Bol006684	C04:18159712..18160574	18159712	1	1	1	1
Bol006685	C04:18136591..18136851	18136591	1	1	1	1
Bol006686	C04:18124629..18124972	18124629	1	1	1	1
Bol006687	C04:18122864..18123496	18122864	1	1	1	1
Bol006688	C04:18106398..18108098	18106398	1	1	1	1
Bol006689	C04:18101226..18103617	18101226	1	1	1	1
Bol006690	C04:18099786..18100573	18099786	0.687817	0.687817	0.689086	0.687817
Bol006691	C04:18071856..18080982	18071856	0.01512	0.041306	0.0728607	0.0245426
Bol006692	C04:17935386..17937221	17935386	1	1	1	1
Bol006693	C04:17932636..17934938	17932636	1	1	1	1
Bol006694	C04:17930819..17931684	17930819	1	1	1	1
Bol006695	C04:17899261..17900515	17899261	1	1	1	1
Bol006696	C04:17893575..17897073	17893575	1	1	1	1
Bol006697	C04:17879958..17880656	17879958	1	1	1	1
Bol006698	C04:17815647..17815889	17815647	1	1	1	1
Bol006699	C04:17783435..17783947	17783435	1	1	1	1
Bol006700	C04:17771733..17774425	17771733	1	1	1	1
Bol006701	C04:17769963..17770862	17769963	1	1	1	1
Bol006702	C04:17747333..17747554	17747333	1	1	1	1
Bol006703	C04:17699405..17699671	17699405	1	1	1	1
Bol006704	C04:17670472..17677544	17670472	1	1	1	1
Bol006705	C04:17664213..17667342	17664213	1	1	1	1
Bol006706	C04:17656506..17657463	17656506	1	1	1	1
Bol006707	C04:17655404..17656080	17655404	1	1	1	1
Bol006708	C04:17652625..17653560	17652625	1	1	1	1
Bol006709	C04:17649435..17651318	17649435	1	1	1	1
Bol006710	C04:17647669..17648895	17647669	1	1	1	1
Bol006711	C04:17642029..17643366	17642029	1	1	1	1
Bol006712	C04:17606709..17608742	17606709	1	1	1	1
Bol006713	C04:17594227..17594841	17594227	1	1	1	1
Bol006714	C04:17591456..17591980	17591456	0	0	0.798095	0
Bol006715	C04:29467186..29469917	29467186	1	1	1	1
Bol006716	C04:29465098..29466578	29465098	1	1	1	1
Bol006717	C04:29459844..29462494	29459844	1	1	1	1
Bol006718	C04:29456480..29459336	29456480	1	1	1	1
Bol006719	C04:29449107..29449511	29449107	1	1	1	1
Bol006720	C04:29444698..29447972	29444698	1	1	1	1
Bol006721	C04:29443850..29444650	29443850	0.803995	1	1	1
Bol006722	C04:29441734..29443119	29441734	1	1	1	1
Bol006723	C04:29422048..29435979	29422048	0.788688	0.782084	0.834625	0.787324
Bol006724	C04:29421359..29421955	29421359	0	0	0	0
Bol006725	C04:29402905..29403700	29402905	1	1	1	1
Bol006726	C04:29399983..29401689	29399983	1	1	1	1
Bol006727	C04:29386132..29395690	29386132	0.968825	0.960875	0.954598	0.962967
Bol006728	C04:29377782..29378066	29377782	1	1	1	1
Bol006729	C04:29375535..29377568	29375535	1	1	1	1
Bol006730	C04:29373355..29375099	29373355	1	1	1	1
Bol006731	C04:29355451..29356275	29355451	1	1	0.8	1
Bol006732	C04:29344164..29345969	29344164	1	0.975637	0.800664	0.986157
Bol006733	C04:29327014..29327963	29327014	1	1	1	1
Bol006734	C04:29317392..29318731	29317392	1	1	1	1
Bol006735	C04:29311489..29313365	29311489	1	1	0.963239	1
Bol006736	C04:29308887..29310829	29308887	1	1	1	1
Bol006737	C04:29300092..29300605	29300092	1	1	1	1
Bol006738	C04:29290893..29292488	29290893	1	1	1	1
Bol006739	C04:29288507..29290195	29288507	1	1	1	1
Bol006740	C04:29282036..29284319	29282036	1	1	1	1
Bol006741	C04:29276615..29277959	29276615	1	1	1	1
Bol006742	C04:29273090..29274648	29273090	1	1	1	1
Bol006743	C04:29269343..29270806	29269343	1	1	1	1
Bol006744	C04:29264074..29264454	29264074	0.183727	0	1	0
Bol006745	C04:29254471..29256323	29254471	0.958985	0.960604	1	0.961684
Bol006746	C04:29252418..29253948	29252418	1	1	1	1
Bol006747	C04:29245931..29246557	29245931	1	1	1	1
Bol006748	C04:29217769..29218107	29217769	1	1	1	1
Bol006749	C04:29206021..29215763	29206021	1	1	1	1
Bol006750	C04:29193448..29196481	29193448	1	1	1	1
Bol006751	C04:29191736..29192788	29191736	1	1	1	1
Bol006752	C04:29151408..29156435	29151408	1	1	0.994033	1
Bol006753	C04:29142381..29144555	29142381	0.935632	0.846437	1	0.973333
Bol006754	C04:29139630..29141243	29139630	1	1	1	1
Bol006755	C04:29122141..29123303	29122141	1	1	1	1
Bol006756	C04:29102406..29105513	29102406	0.995495	0.992278	1	1
Bol006757	C04:29095819..29096388	29095819	1	1	1	1
Bol006758	C04:29066613..29068319	29066613	1	1	1	1
Bol006759	C04:29054566..29060237	29054566	1	1	1	1
Bol006760	C04:29048530..29051194	29048530	1	1	1	1
Bol006761	C04:29023541..29024853	29023541	0.426504	0.996192	1	0.996192
Bol006762	C04:29022729..29023142	29022729	1	1	1	1
Bol006763	C04:29020111..29022064	29020111	0.953941	0.983623	0.980041	0.862334
Bol006764	C04:29013799..29014589	29013799	1	1	1	1
Bol006765	C04:28985084..28986040	28985084	1	1	1	1
Bol006766	C04:28978267..28980594	28978267	0.99957	1	1	0.999141
Bol006767	C04:28976539..28977249	28976539	1	1	1	1
Bol006768	C04:28958245..28958896	28958245	1	1	1	1
Bol006769	C04:28949496..28950344	28949496	1	1	1	1
Bol006770	C04:28933162..28935539	28933162	0.0794786	0.700168	0.885618	1
Bol006771	C04:28925699..28926232	28925699	1	1	1	1
Bol006772	C04:28923373..28924382	28923373	1	1	1	1
Bol006773	C04:28915842..28917218	28915842	1	1	1	1
Bol006774	C04:28907314..28908012	28907314	1	1	1	1
Bol006775	C04:28821474..28823732	28821474	1	1	1	1
Bol006776	C04:28814982..28815996	28814982	1	1	1	1
Bol006777	C09:12915416..12917028	12915416	1	1	1	1
Bol006778	C09:12921362..12922441	12921362	1	1	1	1
Bol006779	C09:12928732..12930124	12928732	1	1	1	1
Bol006780	C09:12934948..12936699	12934948	1	1	1	1
Bol006781	C09:12953794..12958817	12953794	1	1	1	1
Bol006782	C09:12964890..12965396	12964890	1	1	1	1
Bol006783	C09:12980657..12981079	12980657	1	1	1	1
Bol006784	C09:12981428..12983449	12981428	1	1	1	1
Bol006785	C09:12983822..12985390	12983822	1	1	1	1
Bol006786	C09:12993263..12995598	12993263	0.851884	0.852312	1	0.851884
Bol006787	C09:13008607..13009490	13008607	1	1	1	1
Bol006788	C09:13022084..13022359	13022084	1	1	1	1
Bol006789	C09:13026970..13029538	13026970	0.977423	0.977423	1	1
Bol006790	C09:13033490..13034026	13033490	1	1	1	1
Bol006791	C09:13035659..13038669	13035659	1	1	1	1
Bol006792	C09:13069783..13069950	13069783	1	1	1	1
Bol006793	C09:13071941..13074647	13071941	1	1	1	1
Bol006794	C09:13092380..13093033	13092380	1	1	1	1
Bol006795	C09:13118427..13119717	13118427	1	1	1	1
Bol006796	C09:13131038..13134931	13131038	1	1	1	1
Bol006797	C09:13149729..13149944	13149729	1	1	1	1
Bol006798	C09:13152278..13154083	13152278	1	1	1	1
Bol006799	C09:13155709..13160022	13155709	1	1	1	1
Bol006800	C09:13186024..13186877	13186024	0.0257611	0.0737705	1	0.0480094
Bol006801	C09:13207515..13208402	13207515	1	1	1	1
Bol006802	C09:13224367..13226005	13224367	1	1	1	1
Bol006803	C09:13226516..13228426	13226516	1	1	1	0.979592
Bol006804	C09:13228853..13230102	13228853	1	1	1	1
Bol006805	C09:13240830..13243518	13240830	1	1	1	1
Bol006806	C09:13290897..13291106	13290897	1	1	1	1
Bol006807	C09:13291711..13295461	13291711	1	1	1	1
Bol006808	C09:13319327..13320850	13319327	1	1	0.629921	1
Bol006809	C09:13340329..13340694	13340329	1	1	0	1
Bol006810	C09:13348360..13350847	13348360	1	1	1	1
Bol006811	C09:13351652..13353001	13351652	1	1	1	1
Bol006812	C09:13353882..13355734	13353882	1	1	1	1
Bol006813	C09:13361566..13362553	13361566	1	1	1	1
Bol006814	C09:13382121..13382348	13382121	1	1	1	1
Bol006815	C09:13390725..13392620	13390725	1	1	1	1
Bol006816	C09:13411837..13413411	13411837	1	1	1	1
Bol006817	C09:13449810..13450208	13449810	1	1	1	1
Bol006818	C09:13455738..13456275	13455738	1	1	1	1
Bol006819	C09:13476277..13476516	13476277	1	1	1	1
Bol006820	C09:13497043..13497876	13497043	1	1	1	1
Bol006821	C09:13538738..13539833	13538738	1	1	1	1
Bol006836	C08:12165296..12166439	12165296	1	1	1	1
Bol006837	C08:12167527..12168263	12167527	1	1	1	1
Bol006838	C08:12208763..12209485	12208763	1	1	1	1
Bol006839	C08:12210176..12211283	12210176	1	1	1	1
Bol006840	C08:12225753..12227201	12225753	1	1	1	1
Bol006841	C08:12235122..12235839	12235122	1	1	0.724234	1
Bol006842	C08:12241116..12243221	12241116	1	1	1	1
Bol006843	C08:12246730..12248342	12246730	1	1	1	1
Bol006844	C08:12287736..12290062	12287736	1	1	1	1
Bol006845	C08:12321423..12322031	12321423	1	1	1	1
Bol006846	C08:12324368..12328402	12324368	0.980174	0.973482	1	0.939281
Bol006847	C08:12351519..12351926	12351519	1	1	1	1
Bol006848	C08:12389091..12389393	12389091	1	1	1	1
Bol006849	C08:12424501..12425242	12424501	1	1	1	1
Bol006850	C08:12450357..12450689	12450357	1	1	1	1
Bol006851	C08:12466933..12467582	12466933	1	1	1	1
Bol006852	C08:12488569..12490781	12488569	1	1	1	1
Bol006853	C08:12492997..12493533	12492997	1	1	1	1
Bol006854	C08:12494729..12496886	12494729	1	1	1	1
Bol006855	C08:12501671..12501877	12501671	1	1	1	1
Bol006856	C08:12511616..12515282	12511616	1	1	1	1
Bol006857	C08:12538158..12538526	12538158	1	1	1	1
Bol006858	C08:12541344..12542445	12541344	1	1	1	1
Bol006859	C08:12547502..12549091	12547502	1	1	1	1
Bol006860	C08:12563760..12564536	12563760	0.142857	0.1287	0.155727	0.181467
Bol006861	C08:12590218..12591524	12590218	1	1	1	1
Bol006862	C08:12594551..12595009	12594551	1	1	1	1
Bol006863	C08:12599501..12601596	12599501	1	1	0.798664	1
Bol006864	C08:12603186..12604544	12603186	1	1	1	1
Bol006865	C08:12604732..12605525	12604732	1	1	1	1
Bol006866	C04:26806..28641	26806	1	1	1	1
Bol006867	C04:34509..35835	34509	1	1	1	1
Bol006868	C04:49400..52358	49400	0	0.013856	1	0
Bol006869	C04:62837..66887	62837	1	1	1	1
Bol006870	C04:68005..68777	68005	1	1	1	1
Bol006871	C04:71548..72132	71548	1	1	1	1
Bol006872	C04:75738..77031	75738	1	1	1	1
Bol006873	C04:87363..87707	87363	1	1	1	1
Bol006874	C04:93286..94491	93286	1	1	1	1
Bol006875	C04:97581..99664	97581	1	1	1	1
Bol006876	C04:105698..106003	105698	1	1	1	1
Bol006877	C04:116815..117087	116815	0.96337	0.956044	0.838828	1
Bol006878	C04:118726..122057	118726	0.969988	0.969688	0.969688	0.969688
Bol006879	C04:124143..125387	124143	1	1	1	1
Bol006880	C04:126025..127211	126025	1	1	1	1
Bol006881	C04:132811..133107	132811	1	1	1	1
Bol006882	C04:136285..138344	136285	0.997087	1	0.998058	0.997573
Bol006883	C04:141608..143740	141608	0.87248	0.873418	0.900609	0.840131
Bol006884	C04:145952..148659	145952	1	1	1	1
Bol006885	C04:149351..151255	149351	0.857218	0.924934	0.752231	0.995276
Bol006886	C04:156362..157301	156362	0.138298	0.128723	0.68617	0
Bol006887	C04:168625..170289	168625	1	1	1	1
Bol006888	C04:175618..176163	175618	1	1	1	1
Bol006889	C04:176891..177325	176891	0.137931	0	0.151724	0.0689655
Bol006890	C04:177737..179679	177737	1	1	1	1
Bol006891	C04:194291..196646	194291	1	1	1	1
Bol006892	C04:200796..201743	200796	1	1	1	1
Bol006893	C04:202396..207259	202396	1	1	1	1
Bol006894	C04:207772..212103	207772	0.989843	0.996999	1	0.968375
Bol006895	C04:231369..233363	231369	1	1	1	1
Bol006896	C04:247321..248039	247321	1	1	1	1
Bol006897	C04:248286..250449	248286	1	1	1	1
Bol006898	C04:257016..257762	257016	1	1	1	1
Bol006899	C04:262841..265538	262841	1	1	1	1
Bol006900	C04:266400..268344	266400	1	1	1	1
Bol006901	C04:270871..272689	270871	1	1	0.979659	1
Bol006902	C04:285278..286174	285278	1	1	1	1
Bol006903	C04:308172..309502	308172	1	1	1	1
Bol006904	C04:316104..319218	316104	1	1	1	0.967897
Bol006905	C04:320267..321889	320267	1	1	1	1
Bol006906	C04:322474..324484	322474	0.989557	0.990055	0.995525	0.987568
Bol006907	C04:325347..327259	325347	0.996864	1	1	0.994773
Bol006908	C04:342147..342572	342147	1	1	1	1
Bol006909	C04:344943..347870	344943	0.989754	1	1	0.998975
Bol006910	C04:355152..358136	355152	1	1	1	1
Bol006911	C04:364670..364861	364670	1	1	1	1
Bol006912	C04:368409..368720	368409	1	1	1	1
Bol006913	C04:371567..371815	371567	1	1	1	1
Bol006914	C04:380654..381615	380654	1	1	1	1
Bol006915	C04:394179..395040	394179	1	0.983759	1	1
Bol006916	C04:397983..398946	397983	1	1	1	1
Bol006917	C04:399602..402275	399602	0.986911	0.974196	0.973448	0.986537
Bol006918	C04:411804..413743	411804	1	1	1	1
Bol006919	C04:420729..421702	420729	1	1	1	1
Bol006920	C04:458468..459034	458468	1	1	1	1
Bol006921	C04:461718..463736	461718	1	1	1	1
Bol006922	C04:501514..502155	501514	1	1	1	1
Bol006923	C04:504990..505247	504990	1	1	1	1
Bol006924	C04:505935..506707	505935	1	1	1	1
Bol006925	C04:507848..510672	507848	1	1	1	1
Bol006926	C04:510838..512151	510838	0.743531	0.750381	0.749619	0.71309
Bol006927	C04:514123..516911	514123	1	1	1	1
Bol006928	C04:517198..520225	517198	0.824637	0.829591	0.829591	0.721929
Bol006929	C04:529034..530361	529034	1	1	1	1
Bol006930	C04:532843..537007	532843	0.99976	1	1	1
Bol006931	C04:537349..538743	537349	1	0.991398	1	0.98638
Bol006932	C04:540490..542538	540490	0.974134	1	1	1
Bol006933	C04:544125..546061	544125	1	1	0.88952	1
Bol006934	C04:552785..554709	552785	1	1	1	1
Bol006935	C04:568458..569288	568458	1	1	1	1
Bol006936	C04:571886..572212	571886	1	1	1	1
Bol006937	C04:575396..576274	575396	1	1	1	1
Bol006938	C04:580956..582903	580956	1	1	1	1
Bol006939	C04:583055..586280	583055	1	1	1	1
Bol006940	C04:588397..590228	588397	1	1	0.909934	1
Bol006941	C04:590500..592807	590500	1	1	1	1
Bol006942	C04:593506..597514	593506	0.79122	0.79122	0.789972	0.79097
Bol006943	C04:600862..602775	600862	1	1	0.815047	1
Bol006944	C04:610984..611253	610984	1	1	1	1
Bol006945	C04:627768..628118	627768	1	1	1	1
Bol006946	C04:632598..632990	632598	1	1	1	1
Bol006947	C04:637632..638018	637632	1	1	1	1
Bol006948	C04:640125..645593	640125	1	1	1	1
Bol006949	C04:653068..653802	653068	1	1	1	1
Bol006950	C04:654232..657012	654232	1	1	1	1
Bol006975	C08:21298773..21299222	21298773	1	1	1	1
Bol006976	C08:21308430..21309533	21308430	1	1	1	1
Bol006977	C08:21316816..21317665	21316816	1	1	0.330588	1
Bol006978	C08:21322670..21324055	21322670	1	1	1	1
Bol006979	C08:21325002..21326386	21325002	1	1	1	1
Bol006980	C08:21339831..21341097	21339831	1	1	0.990529	0.954223
Bol006981	C08:21342858..21343037	21342858	1	1	1	1
Bol006982	C08:21351225..21353657	21351225	0.994246	1	1	1
Bol006983	C08:21355554..21356036	21355554	1	1	1	1
Bol006984	C08:21386322..21389345	21386322	0.974206	1	1	1
Bol006985	C08:21410674..21419373	21410674	1	1	1	1
Bol006986	C08:21439819..21443687	21439819	1	1	1	0.966141
Bol006987	C08:21462418..21462696	21462418	1	1	1	1
Bol006988	C08:21471163..21471834	21471163	1	1	1	1
[truncated: 33,401 more rows]
